# Supplementary material for: Diaqua­bis­(seleno­cyanato-κN)bis­(pyrimidine-κN)manganese(II)
Source: Acta Crystallogr Sect E Struct Rep Online. 2010 Jul 24;66(Pt 8):m1014–5. doi: 10.1107/S1600536810028941 (PMC3007293; doi:10.1107/S1600536810028941)
Supplement: Supplementary file 1 [file e-66-m1014-sup1.cif]

##############################################################################
###                                                                        ###
###        Electronic paper (Acta Crystallographica Section E)             ###
###                                                                        ###
##############################################################################
#                                                                            #
# This CIF contains the data in a paper accepted for publication in Acta     #
# Crystallographica Section E. It conforms to the requirements of Notes      #
# for Authors for Section E, and has been peer reviewed under the auspices   #
# of the IUCr Commission on Journals.                                        #
#                                                                            #
# Full details of the Crystallographic Information File format               #
# are given in the paper "The Crystallographic Information File (CIF):       #
# a New Standard Archive File for Crystallography" by S. R. Hall, F. H.      #
# Allen and I. D. Brown [Acta Cryst. (1991), A47, 655-685].                  #
#                                                                            #
# The current version of the core CIF dictionary is obtainable from          #
# ftp://ftp.iucr.org/pub/cif_core.dic. The current version number is 2.4.    #
#                                                                            #
# Software is freely available for graphical display of the structure(s) in  #
# this CIF.  For information consult the CIF home page http://www.iucr.org/  #
# cif/home.html                                                              #
#                                                                            #
# This file may be used for bona fide research purposes within the           #
# scientific community so long as proper attribution is given to the journal # 
# article from which it was obtained.                                        #
#                                                                            #
##############################################################################
                                             
data_I
_audit_creation_method     SHELXL-97
_chemical_name_systematic
;
Diaquabis(selenocyanato-\k<i>N</i>)bis(pyrimidine-\k<i>N</i>)manganese(II)
;
_chemical_name_common     ?
_chemical_formula_moiety     'C10 H12 Mn N6 O2 Se2'
_chemical_formula_sum     'C10 H12 Mn N6 O2 Se2'
_chemical_formula_iupac     '[Mn (C N Se)2 (C4 H4 N2)2 (H2 O)2]'
_chemical_formula_weight     461.12
_chemical_melting_point     ?
_symmetry_cell_setting     monoclinic
_symmetry_space_group_name_H-M     'P 21/n'
_symmetry_space_group_name_Hall     '-P 2yn'
loop_
    _symmetry_equiv_pos_as_xyz
    'x, y, z'
    '-x+1/2, y+1/2, -z+1/2'
    '-x, -y, -z'
    'x-1/2, -y-1/2, z-1/2'
_cell_length_a     9.2402(7)
_cell_length_b     9.6012(6)
_cell_length_c     10.2099(8)
_cell_angle_alpha     90.00
_cell_angle_beta     111.505(8)
_cell_angle_gamma     90.00
_cell_volume     842.74(11)
_cell_formula_units_Z     2
_cell_measurement_reflns_used     9472
_cell_measurement_theta_min     2.55
_cell_measurement_theta_max     27.98
_cell_measurement_temperature     170(2)
_exptl_crystal_description     block
_exptl_crystal_colour     colourless
_exptl_crystal_size_max     0.10
_exptl_crystal_size_mid     0.07
_exptl_crystal_size_min     0.04
_exptl_crystal_density_diffrn     1.817
_exptl_crystal_density_meas     ?
_exptl_crystal_density_method     'not measured'
_exptl_crystal_F_000     446
_exptl_absorpt_coefficient_mu     5.113
_exptl_absorpt_correction_type     numerical
_exptl_absorpt_process_details     '(X-SHAPE and X-RED32; Stoe & Cie, 2008)'
_exptl_absorpt_correction_T_min     0.653
_exptl_absorpt_correction_T_max     0.818
_exptl_special_details
;
;
_diffrn_ambient_temperature     170(2)
_diffrn_radiation_type     MoK\a
_diffrn_radiation_wavelength     0.71073
_diffrn_radiation_source     'fine-focus sealed tube'
_diffrn_radiation_monochromator     graphite
_diffrn_measurement_device_type     'Stoe IPDS-1'
_diffrn_measurement_method     'Phi scans'
_diffrn_detector_area_resol_mean     ?
_diffrn_reflns_number     9472
_diffrn_reflns_av_R_equivalents     0.0428
_diffrn_reflns_av_sigmaI/netI     0.0252
_diffrn_reflns_theta_min     2.55
_diffrn_reflns_theta_max     27.98
_diffrn_reflns_theta_full     27.98
_diffrn_measured_fraction_theta_max     0.991
_diffrn_measured_fraction_theta_full     0.991
_diffrn_reflns_limit_h_min     -12
_diffrn_reflns_limit_h_max     12
_diffrn_reflns_limit_k_min     -12
_diffrn_reflns_limit_k_max     12
_diffrn_reflns_limit_l_min     -13
_diffrn_reflns_limit_l_max     13
_diffrn_standards_number     0
_diffrn_standards_interval_count     ?
_diffrn_standards_interval_time     0
_diffrn_standards_decay_%     0
_refine_special_details
;
Refinement of <i>F</i>^2^ against ALL reflections. The weighted <i>R</i>-factor
<i>wR</i> and goodness of fit <i>S</i> are based on <i>F</i>^2^, conventional
<i>R</i>-factors <i>R</i> are based on <i>F</i>, with <i>F</i> set to zero for
negative <i>F</i>^2^. The threshold expression of <i>F</i>^2^ >
\s(<i>F</i>^2^) is used only for calculating <i>R</i>-factors(gt) <i>etc</i>.
and is not relevant to the choice of reflections for refinement.
<i>R</i>-factors based on <i>F</i>^2^ are statistically about twice as large
as those based on <i>F</i>, and <i>R</i>- factors based on ALL data will be
even larger.
;
_reflns_number_total     2024
_reflns_number_gt     1795
_reflns_threshold_expression     I>2sigma(I)
_refine_ls_structure_factor_coef     Fsqd
_refine_ls_matrix_type     full
_refine_ls_R_factor_all     0.0317
_refine_ls_R_factor_gt     0.0258
_refine_ls_wR_factor_gt     0.0617
_refine_ls_wR_factor_ref     0.0639
_refine_ls_goodness_of_fit_ref     1.028
_refine_ls_restrained_S_all     1.028
_refine_ls_number_reflns     2024
_refine_ls_number_parameters     98
_refine_ls_number_restraints     0
_refine_ls_hydrogen_treatment     constr
_refine_ls_weighting_scheme     calc
_refine_ls_weighting_details
         'calc w=1/[\s^2^(Fo^2^)+(0.0376P)^2^+0.3681P] where P=(Fo^2^+2Fc^2^)/3'
_atom_sites_solution_hydrogens     geom
_atom_sites_solution_primary     direct
_atom_sites_solution_secondary     difmap
_refine_ls_shift/su_max     0.002
_refine_ls_shift/su_mean     0.000
_refine_diff_density_max     0.504
_refine_diff_density_min     -0.513
_refine_ls_extinction_method     'SHELXL97 (Sheldrick, 2008)'
_refine_ls_extinction_coef     0.0110(14)
_refine_ls_extinction_expression
                                  'Fc^*^=kFc[1+0.001xFc^2^\l^3^/sin(2\q)]^-1/4^'
loop_
    _atom_type_symbol
    _atom_type_description
    _atom_type_scat_dispersion_real
    _atom_type_scat_dispersion_imag
    _atom_type_scat_source
    'C' 'C' 0.0033 0.0016
                         'International Tables Vol C Tables 4.2.6.8 and 6.1.1.4'
    'H' 'H' 0.0000 0.0000
                         'International Tables Vol C Tables 4.2.6.8 and 6.1.1.4'
    'N' 'N' 0.0061 0.0033
                         'International Tables Vol C Tables 4.2.6.8 and 6.1.1.4'
    'O' 'O' 0.0106 0.0060
                         'International Tables Vol C Tables 4.2.6.8 and 6.1.1.4'
    'Mn' 'Mn' 0.3368 0.7283
                         'International Tables Vol C Tables 4.2.6.8 and 6.1.1.4'
    'Se' 'Se' -0.0929 2.2259
                         'International Tables Vol C Tables 4.2.6.8 and 6.1.1.4'
_computing_data_collection     'X-AREA (Stoe & Cie, 2008)'
_computing_cell_refinement     'X-AREA (Stoe & Cie, 2008)'
_computing_data_reduction     'X-AREA (Stoe & Cie, 2008)'
_computing_structure_solution     'SHELXS97 (Sheldrick, 2008)'
_computing_structure_refinement     'SHELXL97 (Sheldrick, 2008)'
_computing_molecular_graphics     'XP in SHELXTL (Sheldrick, 2008)'
_computing_publication_material     'XCIF in SHELXTL (Sheldrick, 2008)'
loop_
    _atom_site_type_symbol
    _atom_site_label
    _atom_site_fract_x
    _atom_site_fract_y
    _atom_site_fract_z
    _atom_site_U_iso_or_equiv
    _atom_site_adp_type
    _atom_site_calc_flag
    _atom_site_refinement_flags
    _atom_site_occupancy
    _atom_site_disorder_assembly
    _atom_site_disorder_group
    Mn Mn1 0.5000 1.0000 0.5000 0.01759(12) Uani d S 1 . .
    N N1 0.4202(2) 0.77991(19) 0.54320(18) 0.0208(4) Uani d . 1 . .
    N N2 0.3036(2) 0.5623(2) 0.45030(19) 0.0289(4) Uani d . 1 . .
    C C1 0.3525(3) 0.6901(3) 0.4381(2) 0.0265(5) Uani d . 1 . .
    H H1 0.3380 0.7208 0.3456 0.032 Uiso calc R 1 . .
    C C2 0.3267(3) 0.5183(3) 0.5807(2) 0.0298(5) Uani d . 1 . .
    H H2 0.2947 0.4271 0.5938 0.036 Uiso calc R 1 . .
    C C3 0.3961(3) 0.6023(3) 0.6969(2) 0.0299(5) Uani d . 1 . .
    H H3 0.4128 0.5705 0.7894 0.036 Uiso calc R 1 . .
    C C4 0.4398(3) 0.7336(2) 0.6731(2) 0.0261(5) Uani d . 1 . .
    H H4 0.4856 0.7940 0.7511 0.031 Uiso calc R 1 . .
    N N11 0.7272(2) 0.9064(2) 0.5380(2) 0.0300(4) Uani d . 1 . .
    C C11 0.8449(2) 0.8544(2) 0.5539(2) 0.0214(4) Uani d . 1 . .
    Se Se11 1.02886(3) 0.77302(3) 0.58075(3) 0.02776(10) Uani d . 1 . .
    O O1 0.42680(19) 0.94905(18) 0.27927(15) 0.0283(3) Uani d . 1 . .
    H H1O1 0.4782 0.9061 0.2392 0.042 Uiso d R 1 . .
    H H2O1 0.3448 0.9730 0.2134 0.042 Uiso d R 1 . .
loop_
    _atom_site_aniso_label
    _atom_site_aniso_U_11
    _atom_site_aniso_U_22
    _atom_site_aniso_U_33
    _atom_site_aniso_U_12
    _atom_site_aniso_U_13
    _atom_site_aniso_U_23
    Mn1 0.0178(2) 0.0179(2) 0.0143(2) 0.00340(15) 0.00258(15) -0.00073(14)
    N1 0.0200(8) 0.0227(9) 0.0175(8) -0.0008(7) 0.0044(7) -0.0010(6)
    N2 0.0341(10) 0.0270(11) 0.0222(9) -0.0077(8) 0.0061(7) -0.0039(7)
    C1 0.0300(11) 0.0291(12) 0.0185(10) -0.0042(9) 0.0068(8) -0.0022(8)
    C2 0.0345(12) 0.0246(12) 0.0279(11) -0.0045(9) 0.0086(9) 0.0002(9)
    C3 0.0381(12) 0.0285(12) 0.0200(10) -0.0020(10) 0.0070(9) 0.0028(9)
    C4 0.0289(11) 0.0253(11) 0.0191(9) -0.0015(9) 0.0030(8) -0.0021(8)
    N11 0.0230(9) 0.0297(11) 0.0367(10) 0.0060(8) 0.0101(8) 0.0036(8)
    C11 0.0218(9) 0.0218(10) 0.0205(9) -0.0012(8) 0.0078(7) 0.0022(7)
    Se11 0.02287(14) 0.02978(16) 0.03597(15) 0.00821(9) 0.01709(10) 0.00904(9)
    O1 0.0356(8) 0.0300(9) 0.0136(6) 0.0116(7) 0.0024(6) -0.0026(6)
_geom_special_details
;
All e.s.d.'s (except the e.s.d. in the dihedral angle between two l.s. planes)
are estimated using the full covariance matrix. The cell e.s.d.'s are taken
into account individually in the estimation of e.s.d.'s in distances, angles
and torsion angles; correlations between e.s.d.'s in cell parameters are only
used when they are defined by crystal symmetry. An approximate (isotropic)
treatment of cell e.s.d.'s is used for estimating e.s.d.'s involving l.s.
planes.
;
loop_
    _geom_bond_atom_site_label_1
    _geom_bond_atom_site_label_2
    _geom_bond_site_symmetry_2
    _geom_bond_distance
    _geom_bond_publ_flag
    Mn1 O1 . 2.1582(14) y
    Mn1 O1 3_676 2.1582(14) ?
    Mn1 N11 . 2.1840(19) y
    Mn1 N11 3_676 2.1840(19) ?
    Mn1 N1 3_676 2.3328(18) ?
    Mn1 N1 . 2.3328(18) y
    N1 C1 . 1.340(3) ?
    N1 C4 . 1.347(3) ?
    N2 C1 . 1.329(3) ?
    N2 C2 . 1.337(3) ?
    C1 H1 . 0.9500 ?
    C2 C3 . 1.383(3) ?
    C2 H2 . 0.9500 ?
    C3 C4 . 1.372(3) ?
    C3 H3 . 0.9500 ?
    C4 H4 . 0.9500 ?
    N11 C11 . 1.153(3) ?
    C11 Se11 . 1.798(2) ?
    O1 H1O1 . 0.8400 ?
    O1 H2O1 . 0.8400 ?
loop_
    _geom_angle_atom_site_label_1
    _geom_angle_atom_site_label_2
    _geom_angle_atom_site_label_3
    _geom_angle_site_symmetry_1
    _geom_angle_site_symmetry_3
    _geom_angle
    _geom_angle_publ_flag
    O1 Mn1 O1 . 3_676 180.0 y
    O1 Mn1 N11 . . 90.29(7) y
    O1 Mn1 N11 3_676 . 89.71(7) y
    O1 Mn1 N11 . 3_676 89.71(7) ?
    O1 Mn1 N11 3_676 3_676 90.29(7) ?
    N11 Mn1 N11 . 3_676 180.0 ?
    O1 Mn1 N1 . 3_676 90.44(6) y
    O1 Mn1 N1 3_676 3_676 89.56(6) ?
    N11 Mn1 N1 . 3_676 93.23(7) y
    N11 Mn1 N1 3_676 3_676 86.77(7) y
    O1 Mn1 N1 . . 89.56(6) y
    O1 Mn1 N1 3_676 . 90.44(6) ?
    N11 Mn1 N1 . . 86.77(7) ?
    N11 Mn1 N1 3_676 . 93.23(7) ?
    N1 Mn1 N1 3_676 . 180.00(9) ?
    C1 N1 C4 . . 115.56(19) ?
    C1 N1 Mn1 . . 121.24(15) ?
    C4 N1 Mn1 . . 123.19(14) ?
    C1 N2 C2 . . 116.70(19) ?
    N2 C1 N1 . . 126.4(2) ?
    N2 C1 H1 . . 116.8 ?
    N1 C1 H1 . . 116.8 ?
    N2 C2 C3 . . 121.7(2) ?
    N2 C2 H2 . . 119.2 ?
    C3 C2 H2 . . 119.2 ?
    C4 C3 C2 . . 117.2(2) ?
    C4 C3 H3 . . 121.4 ?
    C2 C3 H3 . . 121.4 ?
    N1 C4 C3 . . 122.4(2) ?
    N1 C4 H4 . . 118.8 ?
    C3 C4 H4 . . 118.8 ?
    C11 N11 Mn1 . . 177.7(2) ?
    N11 C11 Se11 . . 179.4(2) ?
    Mn1 O1 H1O1 . . 127.1 ?
    Mn1 O1 H2O1 . . 128.3 ?
    H1O1 O1 H2O1 . . 104.5 ?
loop_
    _geom_hbond_atom_site_label_D
    _geom_hbond_atom_site_label_H
    _geom_hbond_atom_site_label_A
    _geom_hbond_site_symmetry_A
    _geom_hbond_distance_DH
    _geom_hbond_distance_HA
    _geom_hbond_distance_DA
    _geom_hbond_angle_DHA
    O1 H2O1 N2 2 0.84 1.93 2.748(2) 163.8
data_global
_journal_date_recd_electronic     2010-05-18
_journal_date_accepted     2010-07-20
_journal_name_full     'Acta Crystallographica, Section E'
_journal_year     2010
_journal_volume     66
_journal_issue      8
_journal_page_first     m1014
_journal_page_last     m1015
_journal_paper_category     QM
_journal_coeditor_code     BV2144
_publ_contact_author
;
      Mario Wriedt
      Institut f\"ur Anorganische Chemie
      Christian-Albrechts-Universit\"at Kiel
      Max-Eyth-Str. 2
      D-24118 Kiel
      Germany
;
_publ_contact_author_email     mwriedt@ac.uni-kiel.de
_publ_contact_author_fax     '(+)431-880-1520'
_publ_contact_author_phone     '(+)431-880-5546'
_publ_section_title
;
Diaquabis(selenocyanato-\k<i>N</i>)bis(pyrimidine-\k<i>N</i>)manganese(II)
;
loop_
    _publ_author_name
    _publ_author_footnote
    _publ_author_address
    'Wriedt, Mario' .
;
Institut f\"ur Anorganische Chemie
Christian-Albrechts-Universit\"at Kiel
Max-Eyth-Strasse 2
24098 Kiel
Germany
;
    'Je\&s, Inke' .
;
Institut f\"ur Anorganische Chemie
Christian-Albrechts-Universit\"at Kiel
Max-Eyth-Strasse 2
24098 Kiel
Germany
;
    'N\"ather, Christian' .
;
Institut f\"ur Anorganische Chemie
Christian-Albrechts-Universit\"at Kiel
Max-Eyth-Strasse 2
24098 Kiel
Germany
;
_publ_section_synopsis     .
