# Supplementary material for: Diaqua­bis­(seleno­cyanato-κN)bis­(pyrimidine-κN)manganese(II)
Source: Acta Crystallogr Sect E Struct Rep Online. 2010 Jul 24;66(Pt 8):m1014–5. doi: 10.1107/S1600536810028941 (PMC3007293; doi:10.1107/S1600536810028941)
Supplement: Supplementary file 2 [file e-66-m1014-Isup2.hkl]

# 
# h,k,l, Fc-squared, Fo-squared, sigma(Fo-squared) and status flag 
# 
data_I
_shelx_title ' Mn(NCSe)(pyrimidine)(H2O)2 in P2(1)/n at 170 K (ti70)' 
_shelx_refln_list_code          4 
_shelx_F_calc_maximum      145.97 
_exptl_crystal_F_000       446.00 
_reflns_d_resolution_high  0.7573 
 
loop_ 
 _symmetry_equiv_pos_as_xyz 
 'x, y, z' 
 '-x+1/2, y+1/2, -z+1/2' 
 '-x, -y, -z' 
 'x-1/2, -y-1/2, z-1/2' 
 
_cell_length_a     9.2402 
_cell_length_b     9.6012 
_cell_length_c    10.2099 
_cell_angle_alpha  90.000 
_cell_angle_beta  111.505 
_cell_angle_gamma  90.000 
 
_shelx_F_squared_multiplier     1.000 
 
loop_ 
 _refln_index_h 
 _refln_index_k 
 _refln_index_l 
 _refln_F_squared_calc 
 _refln_F_squared_meas 
 _refln_F_squared_sigma 
 _refln_observed_status 
   4   0   0     6185.46     5833.68    218.91 o 
   6   0   0     2239.33     2189.93     32.61 o 
   8   0   0       98.40      110.04     11.22 o 
  10   0   0        0.64       -5.30      9.99 o 
   1   1   0      324.43      260.83      7.95 o 
   2   1   0     1978.34     1778.28     17.75 o 
   3   1   0     5016.39     4630.69     59.43 o 
   4   1   0     1641.10     1505.13     24.90 o 
   5   1   0      124.03      120.94      5.79 o 
   6   1   0     3936.22     3830.49     48.61 o 
   7   1   0       48.29       43.08      6.62 o 
   8   1   0     2066.23     2033.64     28.85 o 
   9   1   0      433.68      438.22      8.82 o 
  10   1   0     1716.81     1692.43     35.68 o 
  11   1   0       83.85       83.25     10.64 o 
   0   2   0     3279.83     2904.36     67.85 o 
   1   2   0     3279.09     3036.47     28.11 o 
   2   2   0     8234.78     7766.02    124.24 o 
   3   2   0     1205.57     1158.77     16.11 o 
   4   2   0      498.52      464.85      7.97 o 
   5   2   0     1192.71     1171.56     21.51 o 
   6   2   0       11.50       10.05      5.29 o 
   7   2   0      247.38      232.69      5.86 o 
   8   2   0       73.53       86.79      6.12 o 
   9   2   0       44.07       38.01      7.52 o 
  10   2   0      580.76      555.11     11.74 o 
  11   2   0       36.45       26.57     11.01 o 
   1   3   0     9990.02     9974.22     93.50 o 
   2   3   0     1987.67     1888.34     35.89 o 
   3   3   0     3713.24     3589.15     68.20 o 
   4   3   0     1748.45     1572.16     21.92 o 
   5   3   0      934.83      849.41     19.43 o 
   6   3   0     2040.77     1973.36     30.37 o 
   7   3   0      907.74      903.73     16.83 o 
   8   3   0     1866.52     1955.22     26.38 o 
   9   3   0       28.64       29.06      8.43 o 
  10   3   0      695.82      697.41     10.24 o 
  11   3   0        5.24       -0.28     14.76 o 
   1   4   0      502.45      536.41      8.55 o 
   2   4   0    15517.82    16023.70    291.68 o 
   3   4   0       18.51       13.11      6.86 o 
   4   4   0     5465.34     5480.24     91.20 o 
   5   4   0     1385.16     1321.60     16.62 o 
   6   4   0     1908.73     1834.75     57.81 o 
   7   4   0      555.40      562.98      6.80 o 
   8   4   0      102.98      114.31      6.41 o 
   9   4   0      141.87      135.23      7.70 o 
  10   4   0       37.04       35.33      8.71 o 
   1   5   0      354.55      313.45      8.92 o 
   2   5   0       20.74       25.98      7.38 o 
   3   5   0       12.81       10.84      7.52 o 
   4   5   0      205.97      209.66      6.53 o 
   5   5   0      145.52      152.10      9.93 o 
   6   5   0      336.03      340.32     14.13 o 
   7   5   0       59.04       74.88      6.63 o 
   8   5   0     1290.99     1328.21     15.96 o 
   9   5   0      418.02      422.45      8.03 o 
  10   5   0      760.28      708.53     21.85 o 
   0   6   0     1801.21     1811.05     33.59 o 
   1   6   0      215.90      193.72      8.00 o 
   2   6   0      388.51      358.77     11.79 o 
   3   6   0     2122.18     2021.11     38.54 o 
   4   6   0      352.58      344.78     16.85 o 
   5   6   0     2104.90     2159.09     38.38 o 
   6   6   0      332.47      336.77      8.86 o 
   7   6   0      562.94      537.73      8.92 o 
   8   6   0       79.94       95.38      8.44 o 
   9   6   0      414.46      433.55     10.22 o 
  10   6   0       15.79      -16.62     20.84 o 
   1   7   0     4296.37     4392.20     46.37 o 
   2   7   0      304.33      307.73      9.29 o 
   3   7   0     3939.95     4027.23    163.90 o 
   4   7   0        7.00       -5.67      8.09 o 
   5   7   0     2078.46     2125.17     28.41 o 
   6   7   0      507.74      503.68     10.35 o 
   7   7   0      399.79      406.09     10.17 o 
   8   7   0      383.96      379.56     15.97 o 
   9   7   0       52.62       63.98     14.85 o 
   0   8   0     1241.80     1278.63     30.85 o 
   1   8   0       51.65       55.45      8.79 o 
   2   8   0     1807.31     1863.05     38.17 o 
   3   8   0      614.30      652.23     12.82 o 
   4   8   0     1095.12     1070.61     53.81 o 
   5   8   0      363.21      361.73     31.48 o 
   6   8   0      738.05      751.12     33.93 o 
   7   8   0     1039.44     1045.34     73.01 o 
   8   8   0      341.66      321.27     17.13 o 
   1   9   0      773.66      761.05     20.14 o 
   2   9   0        7.81        4.88      9.81 o 
   3   9   0      494.87      460.15     74.34 o 
   4   9   0       17.66       31.86     13.02 o 
   5   9   0        4.29        0.06     12.94 o 
   6   9   0        4.17        8.00      9.79 o 
   7   9   0       19.26       13.16     11.55 o 
   0  10   0       98.21      110.64     13.75 o 
   1  10   0       77.32       82.43     11.20 o 
   2  10   0       30.66       41.45     12.85 o 
   3  10   0      290.08      315.67     13.74 o 
   4  10   0       48.00       58.37     12.95 o 
   5  10   0      703.78      793.18     51.45 o 
   6  10   0        5.94       17.34     16.03 o 
   1  11   0     1355.54     1384.91     36.03 o 
   2  11   0        0.85        2.08     12.43 o 
   3  11   0     1130.35     1122.34     62.19 o 
   4  11   0        3.46       18.51     13.22 o 
   5  11   0     1043.26     1022.02     39.20 o 
   0  12   0       30.82       27.58     22.29 o 
   1  12   0       54.00       57.90     19.24 o 
   2  12   0       15.64        3.19     17.57 o 
   3  12   0      190.05      186.36     15.66 o 
 -11   0   1       54.54       28.23     13.28 o 
  -9   0   1        2.65       -9.48      9.48 o 
  -7   0   1     1793.61     1860.30     33.88 o 
  -5   0   1     1892.77     1791.55     46.50 o 
  -3   0   1    13797.53    14008.02    105.42 o 
  -1   0   1       51.15       38.36      9.55 o 
   1   0   1       32.13       41.38     19.27 o 
   3   0   1     1024.01     1012.79     31.43 o 
   5   0   1      566.14      536.19     10.79 o 
   7   0   1      123.60      125.11      9.51 o 
   9   0   1     1139.61     1204.77     19.29 o 
 -11   1   1      826.57      789.31     14.85 o 
 -10   1   1       36.78       36.86      6.86 o 
  -9   1   1     1206.00     1167.71     14.67 o 
  -8   1   1      487.93      507.23      9.91 o 
  -7   1   1     1325.95     1351.74      8.50 o 
  -6   1   1      482.54      448.73      6.97 o 
  -5   1   1      861.71      804.98     14.62 o 
  -4   1   1     6007.16     5614.42     67.93 o 
  -3   1   1     2933.70     2764.58     33.41 o 
  -2   1   1    11754.52    11563.57    190.61 o 
  -1   1   1       36.32       43.58      8.90 o 
   0   1   1     2265.26     1973.59     19.49 o 
   1   1   1     5776.26     5394.34     86.47 o 
   2   1   1      643.17      548.50     13.94 o 
   3   1   1    10514.73    10549.31    211.33 o 
   4   1   1      583.31      557.71     12.66 o 
   5   1   1     6743.11     6953.70     91.36 o 
   6   1   1       53.18       51.90      5.63 o 
   7   1   1     3545.98     3580.69     55.50 o 
   8   1   1      538.91      536.71      7.96 o 
   9   1   1      594.51      564.00     11.22 o 
  10   1   1       42.93       41.28     12.34 o 
 -11   2   1      121.70      117.90      9.30 o 
 -10   2   1      352.46      370.64     10.31 o 
  -9   2   1      942.87      987.76     17.34 o 
  -8   2   1       25.35       20.46      6.52 o 
  -7   2   1     4276.27     4352.64     64.66 o 
  -6   2   1      108.74      102.61      5.31 o 
  -5   2   1    21307.10    22870.23    513.85 o 
  -4   2   1      402.13      426.87      6.17 o 
  -3   2   1    18936.46    19297.61    587.23 o 
  -2   2   1      955.84      855.42     11.36 o 
   0   2   1        1.69        0.14      7.56 o 
   1   2   1    11302.70    10468.97     60.49 o 
   2   2   1       75.22       70.55      5.21 o 
   3   2   1     1626.79     1515.28     24.22 o 
   4   2   1      252.13      240.50      6.26 o 
   5   2   1     1383.18     1366.84     28.01 o 
   6   2   1     1253.41     1233.62      9.79 o 
   7   2   1       98.54      113.23     10.34 o 
   8   2   1       36.40       34.24      6.70 o 
   9   2   1        7.58        9.97      8.22 o 
  10   2   1       44.51       53.14      9.86 o 
 -11   3   1      375.58      375.24     18.04 o 
 -10   3   1       48.39       48.05      9.09 o 
  -9   3   1      863.87      900.88     18.07 o 
  -8   3   1      297.30      284.08      6.82 o 
  -7   3   1      375.44      376.32      9.13 o 
  -6   3   1        8.19        2.41      6.13 o 
  -5   3   1     1147.11     1094.67     22.38 o 
  -4   3   1       11.78       11.79      5.90 o 
  -3   3   1      490.21      452.67      7.55 o 
  -2   3   1      823.62      787.90     22.09 o 
  -1   3   1       88.14       67.43      7.48 o 
   0   3   1      729.65      717.06      9.83 o 
   1   3   1     2638.87     2613.57     24.33 o 
   2   3   1       51.98       87.81     14.41 o 
   3   3   1     3870.52     3806.84     68.51 o 
   4   3   1      569.05      579.84      6.96 o 
   5   3   1     4943.47     5074.71     85.57 o 
   6   3   1      503.53      535.28     12.34 o 
   7   3   1     2274.32     2354.22     48.89 o 
   8   3   1      781.66      770.58     11.78 o 
   9   3   1     1291.15     1287.51     14.69 o 
  10   3   1      546.29      533.64     11.51 o 
 -11   4   1      151.77      128.15     11.43 o 
 -10   4   1      422.91      466.14     18.41 o 
  -9   4   1      205.47      205.20      8.77 o 
  -8   4   1     1082.42     1130.96     26.15 o 
  -7   4   1      368.46      378.38      7.14 o 
  -6   4   1      312.23      328.61      8.62 o 
  -5   4   1     1386.08     1328.44     27.08 o 
  -4   4   1     1426.73     1480.33     19.66 o 
  -3   4   1     2125.18     2099.16     48.72 o 
  -2   4   1     1263.18     1269.77     30.63 o 
  -1   4   1      516.63      484.81     10.53 o 
   0   4   1     3208.03     3158.88     24.28 o 
   1   4   1       14.65       16.00      6.41 o 
   2   4   1     1553.52     1455.67     18.67 o 
   3   4   1      261.16      252.98      7.35 o 
   4   4   1     1228.50     1216.06     16.27 o 
   5   4   1      106.08      115.62      8.07 o 
   6   4   1      277.02      275.50      7.70 o 
   7   4   1      874.38      862.03     16.13 o 
   8   4   1      598.35      623.94      9.02 o 
   9   4   1      222.08      241.24      8.52 o 
  10   4   1       98.11      111.96     10.42 o 
 -10   5   1      255.07      241.95     17.95 o 
  -9   5   1      253.54      236.22      8.35 o 
  -8   5   1      858.59      918.49     17.90 o 
  -7   5   1     1274.73     1281.91     43.50 o 
  -6   5   1     2119.61     2236.89     21.14 o 
  -5   5   1      264.35      251.53      6.85 o 
  -4   5   1     4020.57     3821.81     56.71 o 
  -3   5   1       70.92       73.27      9.93 o 
  -2   5   1     8202.83     8160.32    178.54 o 
  -1   5   1        3.29        8.62      8.32 o 
   0   5   1     4224.90     4227.08     60.05 o 
   1   5   1     3825.03     4038.01     76.81 o 
   2   5   1     6952.70     7301.39     94.64 o 
   3   5   1     2893.68     2909.32     35.21 o 
   4   5   1     1196.58     1225.97     16.15 o 
   5   5   1     1424.07     1459.90     18.43 o 
   6   5   1        1.21        7.04      7.10 o 
   7   5   1     1329.79     1388.16     32.40 o 
   8   5   1       49.10       41.31      8.00 o 
   9   5   1      339.13      332.88     18.60 o 
  10   5   1       13.17       14.78     12.37 o 
 -10   6   1      258.64      280.88     11.53 o 
  -9   6   1      524.38      537.50     14.21 o 
  -8   6   1      893.71      901.52     75.04 o 
  -7   6   1     2345.64     2353.79     32.81 o 
  -6   6   1      358.49      371.76     13.63 o 
  -5   6   1     2841.72     2977.69    102.44 o 
  -4   6   1       25.03       29.09      9.54 o 
  -3   6   1     6653.68     6951.42    162.15 o 
  -2   6   1       33.31       50.38     10.04 o 
  -1   6   1     3835.04     3853.14     56.86 o 
   0   6   1      390.40      385.09     10.73 o 
   1   6   1     2809.16     2753.61     30.51 o 
   2   6   1     1754.26     1862.28     30.38 o 
   3   6   1     1694.02     1640.87     19.16 o 
   4   6   1      537.61      539.65      8.54 o 
   5   6   1      723.12      729.07     12.08 o 
   6   6   1     1195.94     1194.27     28.33 o 
   7   6   1      615.47      629.87     17.34 o 
   8   6   1     1225.79     1176.74     10.91 o 
   9   6   1        2.91       23.25     10.67 o 
  -9   7   1       70.71       72.91     12.22 o 
  -8   7   1        1.31        9.49     10.93 o 
  -7   7   1        1.74       16.85      9.27 o 
  -6   7   1       15.91       40.03      8.53 o 
  -5   7   1        0.99       13.96      8.73 o 
  -4   7   1     1273.33     1301.75     32.94 o 
  -3   7   1       38.70       39.47     12.11 o 
  -2   7   1     1491.16     1530.49     38.60 o 
  -1   7   1       62.53       62.51      7.99 o 
   0   7   1      396.71      361.05      8.11 o 
   1   7   1      114.33      129.45      7.61 o 
   2   7   1       78.28       76.48      7.81 o 
   3   7   1      925.45      972.28     26.71 o 
   4   7   1      186.60      192.84      7.61 o 
   5   7   1     1055.56     1087.92     26.25 o 
   6   7   1      925.02      980.98     21.60 o 
   7   7   1      414.73      390.29     11.96 o 
   8   7   1      515.20      556.99     22.37 o 
   9   7   1      154.61      124.54     16.10 o 
  -9   8   1       11.72      -13.94     20.79 o 
  -8   8   1      755.36      789.00     18.60 o 
  -7   8   1       12.73       10.93     12.85 o 
  -6   8   1      520.90      596.33     16.37 o 
  -5   8   1       66.78       78.14     11.40 o 
  -4   8   1       13.18       10.26     11.37 o 
  -3   8   1        4.21       14.43     10.12 o 
  -2   8   1        5.21        5.97     11.68 o 
  -1   8   1      143.83      141.42      9.82 o 
   0   8   1      612.55      651.66     11.28 o 
   1   8   1       58.08       65.38      8.80 o 
   2   8   1     1179.74     1239.11     21.57 o 
   3   8   1      428.29      434.56     10.83 o 
   4   8   1     1357.86     1419.82     30.28 o 
   5   8   1       35.03       45.53      9.24 o 
   6   8   1     1083.90     1111.14     48.28 o 
   7   8   1       35.28       47.04     13.03 o 
   8   8   1      410.12      403.68     45.79 o 
  -8   9   1      494.01      443.08     12.74 o 
  -7   9   1        2.51       24.04     13.07 o 
  -6   9   1     1140.46     1100.02     13.76 o 
  -5   9   1       91.37       98.40     21.46 o 
  -4   9   1     2465.53     2674.86     86.24 o 
  -3   9   1       57.14       50.15     11.24 o 
  -2   9   1     3158.98     3084.02    152.75 o 
  -1   9   1       24.56       22.77      9.52 o 
   0   9   1     3527.08     3548.20     53.95 o 
   1   9   1       16.44       19.35      8.56 o 
   2   9   1     1236.81     1298.46     17.47 o 
   3   9   1       13.98       21.52     10.77 o 
   4   9   1      917.76      964.22     28.78 o 
   5   9   1      192.58      192.54     11.45 o 
   6   9   1       40.04       23.90     10.69 o 
   7   9   1       64.75       45.52     11.63 o 
  -7  10   1      404.60      398.79     30.10 o 
  -6  10   1      221.38      235.14     17.42 o 
  -5  10   1      290.94      275.43     12.12 o 
  -4  10   1       45.04       60.09     12.97 o 
  -3  10   1       25.74       37.15     10.11 o 
  -2  10   1      100.07       94.99     11.61 o 
  -1  10   1      353.38      352.63     11.90 o 
   0  10   1      153.62      165.70     10.68 o 
   1  10   1      786.59      750.94     13.07 o 
   2  10   1      497.38      540.93     14.19 o 
   3  10   1      342.89      326.11     12.00 o 
   4  10   1      663.43      657.08     20.44 o 
   5  10   1      307.96      314.82     15.56 o 
   6  10   1      472.49      445.83     27.18 o 
  -5  11   1        0.50      -10.74     14.86 o 
  -4  11   1      128.01      118.69     11.99 o 
  -3  11   1       10.42       -0.53     12.61 o 
  -2  11   1      399.62      400.04     13.66 o 
  -1  11   1       35.24       30.09     12.44 o 
   0  11   1      314.21      321.85     11.50 o 
   1  11   1        5.08       17.95     11.22 o 
   2  11   1       69.72       79.27     15.51 o 
   3  11   1      107.81      117.50     20.72 o 
   4  11   1      219.23      223.79     24.43 o 
   5  11   1        1.27        9.31     20.69 o 
  -3  12   1      100.92      115.26     14.79 o 
  -2  12   1       64.92       59.85     16.49 o 
  -1  12   1      136.76      140.20     15.72 o 
   0  12   1      140.98      142.26     13.85 o 
   1  12   1      136.46      143.82     17.11 o 
   2  12   1       43.55       29.15     17.55 o 
   3  12   1      112.88      135.86     20.60 o 
 -10   0   2     2108.95     2108.50     72.36 o 
  -8   0   2     4643.56     4855.54     67.89 o 
  -6   0   2    14999.26    15922.36    307.24 o 
  -4   0   2    13874.40    14443.07    127.10 o 
  -2   0   2     2078.02     1809.19     31.88 o 
   2   0   2      372.08      343.16     17.60 o 
   4   0   2      986.72      988.13     46.17 o 
   6   0   2       15.53       22.71     10.87 o 
   8   0   2      159.51      126.85      9.91 o 
  10   0   2      442.60      458.04     16.31 o 
 -11   1   2       10.86       15.95      9.51 o 
 -10   1   2     1152.93     1174.95      9.27 o 
  -9   1   2      452.48      466.88      8.52 o 
  -8   1   2      462.46      462.79     19.25 o 
  -7   1   2      108.44      111.98      6.22 o 
  -6   1   2      568.80      573.33     23.02 o 
  -5   1   2      123.79      123.71      6.44 o 
  -4   1   2      202.94      207.59      9.17 o 
  -3   1   2     2415.14     2166.93     39.57 o 
  -2   1   2     9964.37     9440.92    333.12 o 
  -1   1   2      815.60      723.56     11.06 o 
   1   1   2       64.87       62.78      6.67 o 
   2   1   2     9533.15     9403.39     79.05 o 
   3   1   2     1741.77     1730.92     33.73 o 
   4   1   2     7054.01     6976.17    109.98 o 
   5   1   2      600.29      561.29      8.86 o 
   6   1   2     2047.38     2126.73     40.94 o 
   7   1   2      568.24      581.62      9.29 o 
   8   1   2      259.57      280.71      9.73 o 
   9   1   2      678.74      668.71     10.96 o 
  10   1   2      111.99       91.05      7.44 o 
 -11   2   2      111.00      123.92     11.97 o 
 -10   2   2      232.24      230.04      8.96 o 
  -9   2   2      110.43      114.71      7.47 o 
  -8   2   2     1436.96     1447.60     23.59 o 
  -7   2   2       11.48       25.49      7.84 o 
  -6   2   2      519.49      465.42     13.46 o 
  -5   2   2      162.29      176.10      7.47 o 
  -4   2   2       71.77      101.78      9.39 o 
  -3   2   2        3.02       12.04      6.64 o 
  -2   2   2     4440.65     4186.48    114.32 o 
  -1   2   2     5298.86     5273.66     42.45 o 
   0   2   2      925.13      857.60     11.28 o 
   1   2   2        6.93       13.50      5.51 o 
   2   2   2      167.92      206.39      6.32 o 
   3   2   2     1715.16     1735.29     26.43 o 
   4   2   2     1411.65     1328.39     24.49 o 
   5   2   2       95.76       98.15      5.49 o 
   6   2   2     2301.92     2353.11     42.26 o 
   7   2   2       35.23       39.90      6.15 o 
   8   2   2     2423.37     2350.12     16.88 o 
   9   2   2        7.09       25.21      8.06 o 
  10   2   2     1332.60     1196.88     11.19 o 
 -11   3   2       92.80      118.98     11.71 o 
 -10   3   2      495.36      486.44     18.79 o 
  -9   3   2      686.77      702.29     21.28 o 
  -8   3   2     1700.04     1762.73     32.89 o 
  -7   3   2     3807.75     3981.29     44.77 o 
  -6   3   2      221.84      269.53      9.85 o 
  -5   3   2     3759.99     3524.97     80.16 o 
  -4   3   2     2411.80     2552.34     52.17 o 
  -3   3   2     5058.06     4943.31    127.12 o 
  -2   3   2     9189.04     9491.53    341.79 o 
  -1   3   2     3137.62     2901.17     70.44 o 
   0   3   2     7150.55     7165.44     92.54 o 
   1   3   2      694.38      645.84      8.22 o 
   2   3   2     5195.86     5318.72     24.86 o 
   3   3   2      370.69      340.95      7.47 o 
   4   3   2     2314.46     2262.96     54.88 o 
   5   3   2      241.90      259.85      6.60 o 
   6   3   2     1448.81     1473.13     29.64 o 
   7   3   2      187.35      178.65      8.09 o 
   8   3   2      569.03      565.85     14.21 o 
   9   3   2        0.83        1.66      7.96 o 
  10   3   2       83.35       91.21     11.85 o 
 -11   4   2      244.82      247.66     10.40 o 
 -10   4   2     1755.87     1579.02     53.76 o 
  -9   4   2       16.63       24.81      8.60 o 
  -8   4   2     3203.14     3348.85     54.10 o 
  -7   4   2      198.83      214.72      8.39 o 
  -6   4   2     4200.54     4597.59     83.39 o 
  -5   4   2       38.72       35.20      6.73 o 
  -4   4   2     6032.27     5996.11     53.85 o 
  -3   4   2      340.42      331.74     11.39 o 
  -2   4   2     9142.20     9963.07     54.91 o 
  -1   4   2       46.00       21.61      7.29 o 
   0   4   2     4762.02     4712.95     42.25 o 
   1   4   2     3079.38     2945.59     20.92 o 
   2   4   2     3278.54     3327.87     26.89 o 
   3   4   2     1764.85     1691.58     36.52 o 
   4   4   2      180.60      168.54      9.77 o 
   5   4   2     2853.11     2943.87     28.75 o 
   6   4   2       53.16       65.25      7.60 o 
   7   4   2      128.56      134.60      7.70 o 
   8   4   2       79.42       78.75      7.85 o 
   9   4   2       16.69       25.07      9.06 o 
 -10   5   2      221.86      192.62     14.48 o 
  -9   5   2      112.89      104.26     10.63 o 
  -8   5   2      223.85      236.55      8.54 o 
  -7   5   2      136.27      144.72     10.94 o 
  -6   5   2        1.46        5.45      9.74 o 
  -5   5   2      616.13      615.77     11.18 o 
  -4   5   2       59.92       53.24     10.14 o 
  -3   5   2      134.96      139.68     10.34 o 
  -2   5   2     1044.27     1094.84     34.70 o 
  -1   5   2      230.62      249.02      9.02 o 
   0   5   2     2283.35     2246.74     18.01 o 
   1   5   2      401.50      402.54      8.37 o 
   2   5   2     4471.75     4543.43     40.45 o 
   3   5   2     1953.14     1942.16     20.17 o 
   4   5   2     2957.20     2998.10     35.94 o 
   5   5   2     1031.63     1061.36     22.75 o 
   6   5   2      603.35      559.05     16.60 o 
   7   5   2      597.32      625.07      9.23 o 
   8   5   2      391.35      376.69      9.28 o 
   9   5   2      703.20      721.61     10.08 o 
 -10   6   2       89.07      101.99     11.33 o 
  -9   6   2      455.76      466.33     13.61 o 
  -8   6   2      161.86      162.49     10.22 o 
  -7   6   2      235.96      253.54      9.65 o 
  -6   6   2      210.32      218.86     10.73 o 
  -5   6   2        0.04      -12.08     12.08 o 
  -4   6   2      281.41      262.28      9.69 o 
  -3   6   2     1104.71     1106.66     36.79 o 
  -2   6   2        6.62        3.82      8.51 o 
  -1   6   2     1786.62     1806.19     25.23 o 
   0   6   2       52.56       62.42      7.29 o 
   1   6   2     1533.22     1534.03     11.32 o 
   2   6   2      514.22      496.60      7.78 o 
   3   6   2     2480.95     2543.70     28.12 o 
   4   6   2       28.75       27.19      8.17 o 
   5   6   2     1345.16     1427.76     23.47 o 
   6   6   2      924.61      950.81     16.67 o 
   7   6   2      151.92      139.77      7.86 o 
   8   6   2      569.81      588.22     12.94 o 
   9   6   2       38.92       32.63     11.23 o 
  -9   7   2     1007.57      972.34     13.80 o 
  -8   7   2       23.82       11.70     13.74 o 
  -7   7   2     2653.29     2664.87     95.53 o 
  -6   7   2       22.45       33.71     11.35 o 
  -5   7   2     2942.37     3160.44     32.02 o 
  -4   7   2      322.40      369.87     12.78 o 
  -3   7   2     4368.74     4651.17    167.03 o 
  -2   7   2      187.24      215.71     12.30 o 
  -1   7   2     3663.65     3623.72     42.92 o 
   0   7   2     1554.65     1560.01     17.55 o 
   1   7   2      573.02      581.24     10.15 o 
   2   7   2     1534.35     1597.62     17.40 o 
   3   7   2      340.79      334.73      9.85 o 
   4   7   2      198.68      195.47      8.66 o 
   5   7   2      151.87      137.38      8.48 o 
   6   7   2      209.54      200.34     10.12 o 
   7   7   2      124.76      133.69      9.89 o 
   8   7   2      177.61      161.35      8.99 o 
  -9   8   2       83.88       40.86     27.79 o 
  -8   8   2      463.20      469.16     19.41 o 
  -7   8   2      125.99      131.32     18.71 o 
  -6   8   2      720.09      740.60     42.24 o 
  -5   8   2        0.68       -3.60     11.36 o 
  -4   8   2     1249.68     1276.23     14.35 o 
  -3   8   2       95.76      105.88     12.01 o 
  -2   8   2      685.45      657.43     13.55 o 
  -1   8   2      640.96      642.49     11.24 o 
   0   8   2      951.64      954.60     17.63 o 
   1   8   2     2114.47     2211.53     29.80 o 
   2   8   2     2020.81     2026.29     30.40 o 
   3   8   2     3808.23     3789.98     56.60 o 
   4   8   2      278.66      271.39      9.11 o 
   5   8   2      552.64      570.90     12.13 o 
   6   8   2      134.16      127.04     10.32 o 
   7   8   2      314.49      320.46     11.49 o 
  -8   9   2        0.19        4.87     14.50 o 
  -7   9   2      528.52      581.06     12.89 o 
  -6   9   2      110.84       84.77      9.56 o 
  -5   9   2      717.29      650.82     60.14 o 
  -4   9   2       10.94       12.26     13.98 o 
  -3   9   2      679.33      737.73     13.10 o 
  -2   9   2       40.39       71.85     11.50 o 
  -1   9   2       88.17       84.93     10.10 o 
   0   9   2      280.09      282.52      9.59 o 
   1   9   2      169.38      186.76     10.40 o 
   2   9   2       27.55       23.27      8.70 o 
   3   9   2      192.75      221.26     11.34 o 
   4   9   2       84.66       77.58     12.75 o 
   5   9   2      434.75      442.58     13.08 o 
   6   9   2      235.78      187.07     13.20 o 
   7   9   2      269.46      242.90     25.71 o 
  -7  10   2       21.05       33.42     14.80 o 
  -6  10   2        1.62      -11.78     15.11 o 
  -5  10   2        2.67       10.28     12.88 o 
  -4  10   2       99.99      123.60     13.33 o 
  -3  10   2       33.47       41.68     13.30 o 
  -2  10   2      146.63      181.73     18.45 o 
  -1  10   2      585.72      638.08     12.41 o 
   0  10   2      189.39      192.68     11.24 o 
   1  10   2     1613.03     1625.86     15.29 o 
   2  10   2      100.49      103.54     12.04 o 
   3  10   2      867.24      855.93     55.80 o 
   4  10   2      120.34      113.56     11.84 o 
   5  10   2      990.23      958.65     21.79 o 
   6  10   2        0.55       33.80     16.59 o 
  -6  11   2       16.83       15.81     29.81 o 
  -5  11   2     1446.09     1456.77     34.07 o 
  -4  11   2        5.62        6.26     15.13 o 
  -3  11   2      946.36      889.45     51.12 o 
  -2  11   2        0.77        4.24     12.79 o 
  -1  11   2     1052.36     1039.69     19.55 o 
   0  11   2       33.42       27.63     11.28 o 
   1  11   2      510.85      481.21     12.25 o 
   2  11   2        1.96       10.55     12.16 o 
   3  11   2      128.40      121.69     18.11 o 
   4  11   2       24.33       15.36     19.93 o 
  -3  12   2      146.53      129.63     15.12 o 
  -2  12   2       23.91       11.58     12.61 o 
  -1  12   2      322.08      335.25     15.54 o 
   0  12   2      131.17      120.07     13.04 o 
   1  12   2      419.58      393.41     15.30 o 
   2  12   2      162.84      164.20     25.74 o 
 -11   0   3      342.54      374.63     16.18 o 
  -9   0   3      333.04      350.90     11.97 o 
  -7   0   3     2440.62     2325.25    139.94 o 
  -5   0   3     1675.02     1570.30     76.44 o 
  -3   0   3     4076.89     4242.53     75.07 o 
  -1   0   3      506.04      471.52     18.77 o 
   1   0   3      201.99      145.86      8.96 o 
   3   0   3     6443.70     6800.92    236.95 o 
   5   0   3     8785.79     9501.00    210.44 o 
   7   0   3     2998.29     3002.30     53.43 o 
   9   0   3     1386.72     1280.58     13.81 o 
 -11   1   3      392.91      385.19      9.75 o 
 -10   1   3      443.26      455.22     10.76 o 
  -9   1   3       37.20       40.06      6.99 o 
  -8   1   3     1247.51     1247.67     21.47 o 
  -7   1   3     1061.55     1074.48     16.44 o 
  -6   1   3     1197.62     1087.55     34.88 o 
  -5   1   3     3950.21     3950.12    117.68 o 
  -4   1   3      664.98      588.52      8.53 o 
  -3   1   3     4342.66     4035.43     94.56 o 
  -2   1   3       33.37       28.73      7.21 o 
  -1   1   3    14705.28    15014.97    189.33 o 
   0   1   3     2144.90     2122.70     37.18 o 
   1   1   3     7858.45     7861.94    113.03 o 
   2   1   3     2336.63     2375.88     16.59 o 
   3   1   3     2441.76     2363.44     34.87 o 
   4   1   3      982.96      967.26     16.77 o 
   5   1   3     1494.85     1479.92     40.93 o 
   6   1   3       82.64       75.05      6.98 o 
   7   1   3      629.05      656.87     11.44 o 
   8   1   3      169.27      179.05      7.34 o 
   9   1   3       17.15       17.30      8.98 o 
  10   1   3       16.31        9.55     10.03 o 
 -11   2   3     1706.83     1679.39     48.47 o 
 -10   2   3      100.62      110.23      7.71 o 
  -9   2   3     3158.77     3149.86     45.19 o 
  -8   2   3        4.86       10.16      9.83 o 
  -7   2   3     5381.13     5805.40    145.77 o 
  -6   2   3       59.43       77.84      7.10 o 
  -5   2   3    14375.04    15405.54    194.06 o 
  -4   2   3      359.01      321.94      8.33 o 
  -3   2   3     5014.30     4675.63     77.14 o 
  -2   2   3      446.69      379.89      9.31 o 
  -1   2   3     2163.56     2085.07     27.85 o 
   0   2   3     8873.75     9203.13     81.14 o 
   1   2   3      957.96      908.99     14.93 o 
   2   2   3       77.90       55.26      6.95 o 
   3   2   3        5.58        1.00      5.84 o 
   4   2   3       16.11       24.71      4.93 o 
   5   2   3      236.13      240.28     11.44 o 
   6   2   3       74.33       76.53      7.53 o 
   7   2   3      205.31      213.82      6.68 o 
   8   2   3       25.13       15.99      9.36 o 
   9   2   3      138.47      145.45     18.47 o 
 -11   3   3      216.31      196.62     13.27 o 
 -10   3   3       34.80       31.12      7.97 o 
  -9   3   3        7.43        5.72      7.91 o 
  -8   3   3       70.94       85.44      8.44 o 
  -7   3   3      810.06      848.94     17.11 o 
  -6   3   3       69.54       72.91      6.98 o 
  -5   3   3     1654.78     1669.60     34.61 o 
  -4   3   3       36.53       32.63      5.80 o 
  -3   3   3     4530.86     4292.99    108.46 o 
  -2   3   3     1489.76     1486.85     13.08 o 
  -1   3   3     5140.18     4827.83    106.82 o 
   0   3   3       84.76       79.29      6.89 o 
   1   3   3     8377.42     8756.33    101.84 o 
   2   3   3      563.80      473.25      7.13 o 
   3   3   3     4768.37     4844.21     91.07 o 
   4   3   3     3308.84     3402.66     39.69 o 
   5   3   3     1311.07     1290.32     26.29 o 
   6   3   3     2353.56     2527.05     28.10 o 
   7   3   3       22.14       20.48      6.77 o 
   8   3   3      614.17      644.71     17.80 o 
   9   3   3        0.20       12.71      9.84 o 
 -11   4   3       38.60       44.77      9.30 o 
 -10   4   3      342.37      318.92     16.47 o 
  -9   4   3      410.73      439.25     16.67 o 
  -8   4   3       20.30       30.11      8.61 o 
  -7   4   3      499.50      512.10      8.14 o 
  -6   4   3     1239.99     1312.40     27.28 o 
  -5   4   3      866.14      907.79     21.63 o 
  -4   4   3      328.97      312.30      8.64 o 
  -3   4   3      631.07      633.36     16.49 o 
  -2   4   3     3611.07     3657.68     86.87 o 
  -1   4   3      108.65      118.54      6.73 o 
   0   4   3     1089.39     1088.71     18.43 o 
   1   4   3     3944.43     3992.26     86.81 o 
   2   4   3      559.44      543.59     10.29 o 
   3   4   3     2365.83     2395.23     15.67 o 
   4   4   3       79.09       72.44      6.65 o 
   5   4   3     1784.49     1865.36     47.46 o 
   6   4   3       59.64       60.31      7.43 o 
   7   4   3     2320.76     2356.18     55.90 o 
   8   4   3       30.65       33.17      7.10 o 
   9   4   3      937.73      847.31     18.31 o 
 -11   5   3       94.43      103.86     10.58 o 
 -10   5   3      884.63      908.16     11.16 o 
  -9   5   3       26.19       36.77      8.93 o 
  -8   5   3     1633.21     1677.66     27.68 o 
  -7   5   3       88.21       98.64      8.24 o 
  -6   5   3     2919.80     2902.81     15.81 o 
  -5   5   3     2342.63     2491.44     76.27 o 
  -4   5   3     2778.94     2864.49     15.99 o 
  -3   5   3     3332.42     3520.42     48.63 o 
  -2   5   3     3149.57     3173.91     19.59 o 
  -1   5   3     1011.28      990.60     19.57 o 
   0   5   3      538.76      549.16      8.16 o 
   1   5   3     1537.56     1466.90     15.62 o 
   2   5   3      322.65      320.02      7.37 o 
   3   5   3     1476.70     1509.82     14.75 o 
   4   5   3        4.97       10.99      7.67 o 
   5   5   3      668.83      643.12     10.74 o 
   6   5   3       93.21      100.50      6.95 o 
   7   5   3      193.15      186.86     11.25 o 
   8   5   3      167.80      188.92     10.88 o 
   9   5   3       54.67       35.43     11.69 o 
 -10   6   3       72.79       82.67     12.52 o 
  -9   6   3     1242.27     1263.93     29.32 o 
  -8   6   3       60.93       80.66     11.96 o 
  -7   6   3     1976.29     2188.81     54.47 o 
  -6   6   3      124.90      130.15     10.39 o 
  -5   6   3     1281.73     1306.13     38.84 o 
  -4   6   3     1329.72     1387.24     44.53 o 
  -3   6   3     4059.61     4159.19     74.17 o 
  -2   6   3     2466.75     2380.15     30.46 o 
  -1   6   3     1326.51     1328.70     19.25 o 
   0   6   3     3762.10     3777.20     18.32 o 
   1   6   3     1214.16     1177.65      9.56 o 
   2   6   3     2690.11     2835.30     35.32 o 
   3   6   3       17.91       23.52      7.23 o 
   4   6   3      289.18      273.59      7.62 o 
   5   6   3       15.53       11.82      6.51 o 
   6   6   3        2.68        4.64      9.23 o 
   7   6   3        5.10       -9.86      9.86 o 
   8   6   3       14.38       14.39      8.40 o 
 -10   7   3      288.81      282.64     15.89 o 
  -9   7   3        3.01       -0.52     11.13 o 
  -8   7   3      498.09      492.46     39.63 o 
  -7   7   3       38.00       59.77      9.66 o 
  -6   7   3       76.74       80.70      8.29 o 
  -5   7   3      199.83      231.82     12.23 o 
  -4   7   3      138.46      126.46      9.54 o 
  -3   7   3      819.78      796.91     13.33 o 
  -2   7   3       97.73      102.85      9.83 o 
  -1   7   3     1869.02     1866.49     28.50 o 
   0   7   3      389.44      435.15      9.69 o 
   1   7   3      530.58      522.65      9.68 o 
   2   7   3      408.01      432.97      9.58 o 
   3   7   3      725.13      710.39     17.84 o 
   4   7   3     1313.60     1348.74     34.32 o 
   5   7   3      161.35      147.23      7.65 o 
   6   7   3     1794.44     1737.38     33.14 o 
   7   7   3       67.48       56.98      8.78 o 
   8   7   3     1147.54     1053.14     21.16 o 
  -9   8   3        3.27        1.12     18.05 o 
  -8   8   3       17.42       23.26     26.58 o 
  -7   8   3       24.08       60.35     10.14 o 
  -6   8   3       64.41       72.46     13.56 o 
  -5   8   3       44.64       32.89      9.93 o 
  -4   8   3     1786.21     1747.86     47.85 o 
  -3   8   3      344.00      312.37     18.82 o 
  -2   8   3     1947.52     1966.61     34.58 o 
  -1   8   3        3.27        6.33      8.46 o 
   0   8   3     2684.63     2747.63     42.46 o 
   1   8   3      277.36      308.63      9.09 o 
   2   8   3      694.79      695.55      9.16 o 
   3   8   3      259.09      257.83      9.24 o 
   4   8   3      193.97      196.45      9.47 o 
   5   8   3      146.88      150.18      8.96 o 
   6   8   3       45.23       24.19     11.45 o 
   7   8   3      406.76      342.87     11.92 o 
  -8   9   3     1114.86     1001.54     33.69 o 
  -7   9   3       77.00       73.10     13.64 o 
  -6   9   3     1405.05     1346.16     12.35 o 
  -5   9   3       14.39       32.48     21.55 o 
  -4   9   3      991.95     1104.94     35.65 o 
  -3   9   3      238.67      233.94     15.13 o 
  -2   9   3     1544.13     1532.79     42.02 o 
  -1   9   3       53.49       37.42      9.60 o 
   0   9   3     1135.10     1089.63     13.38 o 
   1   9   3       38.38       38.42      7.87 o 
   2   9   3        1.80        4.27      9.83 o 
   3   9   3      104.65       96.71      9.53 o 
   4   9   3        7.93        4.77      9.04 o 
   5   9   3      122.63      111.01     10.98 o 
   6   9   3      354.63      330.23     12.50 o 
  -7  10   3       31.77       19.44     14.70 o 
  -6  10   3      107.14      103.95     13.40 o 
  -5  10   3      353.37      341.39     12.00 o 
  -4  10   3      655.72      668.30     32.73 o 
  -3  10   3      329.72      349.43     13.94 o 
  -2  10   3     2071.13     2054.20     83.11 o 
  -1  10   3      470.50      466.25     17.81 o 
   0  10   3      835.88      852.52     15.64 o 
   1  10   3      446.63      452.47     11.99 o 
   2  10   3      742.64      743.63     11.37 o 
   3  10   3      174.03      159.89     10.60 o 
   4  10   3      220.95      196.49     11.54 o 
   5  10   3       75.04       93.91     11.44 o 
  -6  11   3       76.06       23.33     21.39 o 
  -5  11   3       62.30       54.02     19.11 o 
  -4  11   3       14.72        9.80     15.12 o 
  -3  11   3        0.94       -5.87     13.12 o 
  -2  11   3        9.11        9.08     13.08 o 
  -1  11   3        0.78        4.63     10.83 o 
   0  11   3       89.86       97.74     12.68 o 
   1  11   3        3.26      -10.06     13.87 o 
   2  11   3      102.88      115.89     13.84 o 
   3  11   3       29.32       30.63     17.87 o 
  -3  12   3      180.52      179.69     17.04 o 
  -2  12   3      415.27      345.75     46.21 o 
  -1  12   3       92.04       95.19     17.01 o 
   0  12   3      759.53      673.42     30.37 o 
   1  12   3        6.80       13.32     15.44 o 
 -12   0   4     1686.38     1669.80     20.03 o 
 -10   0   4     4909.05     5197.12    113.97 o 
  -8   0   4     3740.75     3939.34    175.58 o 
  -6   0   4     3878.16     3808.93     89.37 o 
  -4   0   4     1750.32     1615.74     29.30 o 
  -2   0   4     1063.03      973.98     38.15 o 
   0   0   4      972.56     1046.99     14.18 o 
   2   0   4      444.76      409.55     11.18 o 
   4   0   4      482.72      510.38     16.31 o 
   6   0   4     1374.76     1405.30     12.58 o 
   8   0   4      138.20      145.34     10.85 o 
 -12   1   4        3.53        0.42     10.54 o 
 -11   1   4        2.58        6.77      9.49 o 
 -10   1   4       51.55       55.62      8.98 o 
  -9   1   4      217.40      223.50      9.25 o 
  -8   1   4      925.31      971.68     20.68 o 
  -7   1   4      103.86      130.31      8.87 o 
  -6   1   4     2758.07     2657.79     43.36 o 
  -5   1   4      190.49      174.90      6.78 o 
  -4   1   4     9326.41     9231.19    197.47 o 
  -3   1   4       70.11       63.69      8.16 o 
  -2   1   4    10694.15    10460.63    228.37 o 
  -1   1   4     3275.48     3246.86     36.65 o 
   0   1   4     6803.93     6777.30     98.35 o 
   1   1   4     3324.17     3523.26     14.33 o 
   2   1   4     1750.95     1671.75     51.94 o 
   3   1   4     3059.80     3193.00     78.11 o 
   4   1   4      369.69      376.85      8.04 o 
   5   1   4     1086.16     1163.88     18.21 o 
   6   1   4        0.44        3.78      6.25 o 
   7   1   4      162.47      164.50      8.77 o 
   8   1   4       76.38       99.57     11.56 o 
   9   1   4       53.61       41.29     10.14 o 
 -12   2   4      348.89      379.08     22.93 o 
 -11   2   4        0.19       -2.27     10.20 o 
 -10   2   4      669.75      703.66     10.36 o 
  -9   2   4        4.20       14.58      8.10 o 
  -8   2   4     1623.81     1743.05     31.86 o 
  -7   2   4      635.33      643.25      9.73 o 
  -6   2   4      533.24      536.32     11.64 o 
  -5   2   4      445.18      402.59     10.55 o 
  -4   2   4       17.81       17.22      8.33 o 
  -3   2   4      293.33      273.40      8.85 o 
  -2   2   4     1516.28     1498.03     48.73 o 
  -1   2   4       97.38       72.85      5.88 o 
   0   2   4     6723.84     6612.86     88.48 o 
   1   2   4      111.88      146.31      7.64 o 
   2   2   4     7889.93     8153.13    113.77 o 
   3   2   4      576.79      614.46     10.13 o 
   4   2   4     6444.41     6376.77    162.94 o 
   5   2   4       30.76       36.82      6.84 o 
   6   2   4     2844.31     2938.35     69.55 o 
   7   2   4       48.69       22.13      7.60 o 
   8   2   4     1944.83     1917.93     40.59 o 
   9   2   4      133.14      110.36      9.38 o 
 -11   3   4      595.05      621.30      9.86 o 
 -10   3   4      464.83      469.46     10.03 o 
  -9   3   4      906.51      937.94     23.37 o 
  -8   3   4      652.23      663.88     13.20 o 
  -7   3   4     1595.49     1605.29     35.61 o 
  -6   3   4     2529.49     2416.87     30.01 o 
  -5   3   4     1224.36     1129.35     21.87 o 
  -4   3   4     3147.48     3097.98     46.28 o 
  -3   3   4     1453.81     1424.33     37.65 o 
  -2   3   4     4474.82     4386.35    140.02 o 
  -1   3   4      892.79      866.39      9.92 o 
   0   3   4     3596.53     3607.64     26.62 o 
   1   3   4       56.45       45.51      6.46 o 
   2   3   4     2722.59     2729.63     53.12 o 
   3   3   4       76.06       90.85      6.04 o 
   4   3   4      485.24      512.20     10.81 o 
   5   3   4        1.98       -0.63      5.36 o 
   6   3   4       10.05        7.21      6.65 o 
   7   3   4       15.86       11.32      8.55 o 
   8   3   4       25.05       32.85      9.10 o 
   9   3   4        8.41       12.75     10.39 o 
 -11   4   4       11.30       13.95     11.12 o 
 -10   4   4     1830.41     1824.04     39.60 o 
  -9   4   4      170.91      184.53      9.21 o 
  -8   4   4     3595.26     4002.38     81.93 o 
  -7   4   4      212.52      201.66      7.31 o 
  -6   4   4     2172.47     2211.96     53.15 o 
  -5   4   4     1669.65     1572.56     21.44 o 
  -4   4   4     1569.47     1443.64     45.02 o 
  -3   4   4     2104.49     2039.30     30.25 o 
  -2   4   4      543.07      510.25     15.89 o 
  -1   4   4     1438.89     1435.24     26.48 o 
   0   4   4       11.32       16.27      6.49 o 
   1   4   4     1126.85     1120.76     18.22 o 
   2   4   4       13.69       28.64      6.43 o 
   3   4   4        2.33        6.10      5.85 o 
   4   4   4      282.21      279.26      6.84 o 
   5   4   4       26.27       33.23      6.33 o 
   6   4   4      259.74      243.53      7.80 o 
   7   4   4      196.87      198.38     11.03 o 
   8   4   4      291.68      285.72      9.82 o 
 -11   5   4       10.79        7.62     12.08 o 
 -10   5   4       79.65      103.10     10.11 o 
  -9   5   4      417.52      417.13     10.31 o 
  -8   5   4      379.90      394.04      9.02 o 
  -7   5   4       76.54       77.95      8.34 o 
  -6   5   4      864.87      828.47     19.98 o 
  -5   5   4       89.57       76.81      7.75 o 
  -4   5   4     2947.36     2841.80     51.08 o 
  -3   5   4      391.65      403.62     12.22 o 
  -2   5   4     4690.34     4772.44     28.92 o 
  -1   5   4     1956.03     2010.32     15.55 o 
   0   5   4     2137.17     2107.05     21.19 o 
   1   5   4     4204.07     4354.93     13.55 o 
   2   5   4     1183.33     1170.81     17.54 o 
   3   5   4     2979.17     3033.15     37.25 o 
   4   5   4       97.14      105.25      7.37 o 
   5   5   4     2180.72     2302.43     51.42 o 
   6   5   4       24.50       31.29      7.97 o 
   7   5   4      922.15      932.43     14.25 o 
   8   5   4        2.24       -3.17     10.09 o 
 -10   6   4      146.34      151.99     16.10 o 
  -9   6   4      307.99      294.98     11.85 o 
  -8   6   4       42.84       63.35      8.99 o 
  -7   6   4      678.42      667.20     16.36 o 
  -6   6   4       21.14       40.47     11.54 o 
  -5   6   4     1241.19     1219.92     13.18 o 
  -4   6   4      362.03      374.19      9.35 o 
  -3   6   4     1463.65     1445.99     19.54 o 
  -2   6   4      333.59      356.96      8.75 o 
  -1   6   4      372.19      358.11      7.61 o 
   0   6   4      746.84      755.26      8.74 o 
   1   6   4      594.18      603.31      9.36 o 
   2   6   4     2912.46     3110.46     32.31 o 
   3   6   4      730.65      731.35      8.98 o 
   4   6   4     1059.61     1105.06     42.83 o 
   5   6   4       72.98       72.74      8.52 o 
   6   6   4     1704.30     1661.49     29.61 o 
   7   6   4       17.13       27.39     10.18 o 
   8   6   4      610.37      574.59     21.20 o 
 -10   7   4       22.92       21.35     13.25 o 
  -9   7   4     1023.54     1084.18     15.26 o 
  -8   7   4      325.21      347.02     13.90 o 
  -7   7   4     2542.80     2803.26    119.94 o 
  -6   7   4      369.37      354.66     12.11 o 
  -5   7   4     1311.31     1217.38     27.43 o 
  -4   7   4      712.48      751.77     13.07 o 
  -3   7   4     1179.58     1212.40     14.03 o 
  -2   7   4      197.86      220.45     10.21 o 
  -1   7   4      286.34      319.33      9.27 o 
   0   7   4      485.68      482.69     13.52 o 
   1   7   4      975.51     1041.53     19.59 o 
   2   7   4      233.38      221.68      8.51 o 
   3   7   4      762.25      821.01     14.48 o 
   4   7   4      376.38      349.37     13.33 o 
   5   7   4       40.85       45.38      8.88 o 
   6   7   4      208.50      204.94     10.02 o 
   7   7   4       88.45       83.25      8.89 o 
  -9   8   4      113.30       84.14     15.30 o 
  -8   8   4      285.95      309.13     18.82 o 
  -7   8   4      667.88      664.10     24.72 o 
  -6   8   4      566.79      622.47     20.90 o 
  -5   8   4     1475.34     1433.58     40.02 o 
  -4   8   4     1382.15     1393.33     41.69 o 
  -3   8   4     2339.27     2287.03     89.83 o 
  -2   8   4      147.37      136.14      8.32 o 
  -1   8   4      895.27      913.65     13.59 o 
   0   8   4       55.47       57.73      8.37 o 
   1   8   4      194.96      188.30      8.60 o 
   2   8   4      153.48      160.18      7.76 o 
   3   8   4      644.27      629.42     10.71 o 
   4   8   4       60.13       58.67      8.20 o 
   5   8   4        3.04       10.62      7.88 o 
   6   8   4        7.19       -4.14      9.94 o 
  -8   9   4       51.99       38.13     14.41 o 
  -7   9   4       60.22       85.20     20.90 o 
  -6   9   4      375.04      345.49     16.69 o 
  -5   9   4        1.98       16.56     12.95 o 
  -4   9   4        5.06       -7.09     13.23 o 
  -3   9   4        0.54       -2.03     13.22 o 
  -2   9   4       45.05       46.67      8.37 o 
  -1   9   4      905.10      905.49     22.52 o 
   0   9   4      410.81      395.23      8.61 o 
   1   9   4     1193.19     1304.75     24.85 o 
   2   9   4       61.69       64.48     10.48 o 
   3   9   4     1993.86     1970.27     22.46 o 
   4   9   4        4.48        3.47     10.24 o 
   5   9   4     1535.02     1490.56     34.04 o 
  -7  10   4      338.88      284.89     14.87 o 
  -6  10   4       23.44        9.42     15.31 o 
  -5  10   4      905.52      848.31     36.22 o 
  -4  10   4      173.00      163.93     15.04 o 
  -3  10   4      408.31      424.09     13.90 o 
  -2  10   4      285.17      285.45     12.65 o 
  -1  10   4      578.42      600.97     11.84 o 
   0  10   4       84.55       91.12     10.01 o 
   1  10   4      594.94      587.46     12.56 o 
   2  10   4       11.13       -1.47      9.70 o 
   3  10   4       37.57       26.13     12.33 o 
   4  10   4      167.89      150.21     11.53 o 
  -5  11   4     1157.41     1072.68     52.50 o 
  -4  11   4       77.45       61.60     15.32 o 
  -3  11   4      141.77      142.96     15.23 o 
  -2  11   4        7.31       10.34     17.03 o 
  -1  11   4        7.47        7.16     12.42 o 
   0  11   4        0.53        2.70     12.64 o 
   1  11   4       72.13       69.60     13.35 o 
   2  11   4       20.98       16.58     11.28 o 
   3  11   4      125.31      102.62     13.57 o 
  -2  12   4      142.49      142.94     17.27 o 
  -1  12   4      309.43      302.01     15.68 o 
 -11   0   5      622.38      682.80     37.68 o 
  -9   0   5       72.01       79.52     13.64 o 
  -7   0   5       75.62       80.86      8.72 o 
  -5   0   5      141.83      145.49     20.03 o 
  -3   0   5     5166.46     5170.10    145.62 o 
   1   0   5     7485.15     7901.17     31.34 o 
   3   0   5     8871.64     9152.51    145.00 o 
   5   0   5     2499.71     2661.36     82.71 o 
   7   0   5      578.07      562.62     30.04 o 
 -12   1   5      195.19      180.90     19.27 o 
 -11   1   5      284.98      291.65     10.64 o 
 -10   1   5      307.62      320.68     11.91 o 
  -9   1   5     1323.77     1339.55     18.39 o 
  -8   1   5       98.91      109.13      7.81 o 
  -7   1   5     5593.39     5668.28     75.39 o 
  -6   1   5      808.02      779.37     19.09 o 
  -5   1   5     5377.37     5358.04     55.35 o 
  -4   1   5     1609.11     1615.76     18.96 o 
  -3   1   5     2100.20     1811.02     35.97 o 
  -2   1   5      305.17      245.35      7.07 o 
  -1   1   5     3913.29     3744.77    101.31 o 
   0   1   5     1463.69     1546.94     27.41 o 
   1   1   5     1661.54     1777.20     10.29 o 
   2   1   5      350.10      340.67      6.23 o 
   3   1   5       54.37       60.48      5.83 o 
   4   1   5       85.82      102.64      7.05 o 
   5   1   5       18.39       17.37      6.60 o 
   6   1   5       97.78       98.50      6.59 o 
   7   1   5      150.21      152.61     13.62 o 
   8   1   5       96.03       94.42     10.28 o 
 -12   2   5        3.98       12.72     14.90 o 
 -11   2   5     1681.70     1705.23     32.06 o 
 -10   2   5        0.93       -5.35      7.72 o 
  -9   2   5     1506.46     1563.79     45.74 o 
  -8   2   5      338.32      323.08      8.84 o 
  -7   2   5      961.82     1000.09     22.30 o 
  -6   2   5      702.46      680.07     15.04 o 
  -5   2   5      898.05      862.11     14.59 o 
  -4   2   5      596.79      517.12      8.63 o 
  -3   2   5       29.78       29.43      7.59 o 
  -2   2   5       17.62       24.91      7.24 o 
  -1   2   5      216.95      201.32      7.07 o 
   0   2   5     1711.10     1847.12      9.69 o 
   1   2   5     1555.68     1527.01     17.30 o 
   2   2   5      180.82      175.48      7.16 o 
   3   2   5      874.34      844.69     21.73 o 
   4   2   5       68.81       69.26      6.01 o 
   5   2   5     1085.73     1100.08     27.12 o 
   6   2   5       28.77       29.67      6.35 o 
   7   2   5       20.95       14.05      7.76 o 
   8   2   5       71.00       86.50     10.08 o 
 -11   3   5      145.15      164.27      9.66 o 
 -10   3   5       61.78       74.64     11.64 o 
  -9   3   5     1316.50     1386.49     31.57 o 
  -8   3   5       50.51       40.55      7.66 o 
  -7   3   5     2685.51     2767.98     48.49 o 
  -6   3   5      121.34      125.06      8.48 o 
  -5   3   5     4494.26     4431.15     46.40 o 
  -4   3   5     1232.16     1199.54     23.59 o 
  -3   3   5     6418.78     6359.49    168.43 o 
  -2   3   5     6214.48     6351.69    162.99 o 
  -1   3   5     1542.59     1497.66     19.81 o 
   0   3   5     4657.64     4822.22     67.52 o 
   1   3   5      191.64      195.65      6.30 o 
   2   3   5     1143.57     1141.36      8.37 o 
   3   3   5        0.82       -6.23      7.25 o 
   4   3   5     1177.08     1233.19     22.39 o 
   5   3   5       12.75       17.44      5.71 o 
   6   3   5      811.94      809.02     14.02 o 
   7   3   5       64.18       79.86      6.97 o 
   8   3   5       62.64       65.79      7.78 o 
 -11   4   5      151.93      143.30      9.83 o 
 -10   4   5       89.95       85.49     12.84 o 
  -9   4   5      140.23      152.01      9.10 o 
  -8   4   5      374.67      380.32      9.28 o 
  -7   4   5        2.17        8.43      7.29 o 
  -6   4   5      693.56      672.10     15.78 o 
  -5   4   5      835.52      866.07     10.24 o 
  -4   4   5      122.00      110.12      7.62 o 
  -3   4   5     4277.86     4392.14     65.35 o 
  -2   4   5     2200.06     2193.27     24.19 o 
  -1   4   5     2546.72     2469.73     12.26 o 
   0   4   5      914.33      953.04      9.35 o 
   1   4   5     7027.91     7359.03    163.68 o 
   2   4   5      414.32      451.60     13.83 o 
   3   4   5     4771.21     5018.43    105.08 o 
   4   4   5      217.95      221.50      8.11 o 
   5   4   5     1726.27     1654.35     31.68 o 
   6   4   5       81.16      102.06      7.84 o 
   7   4   5      734.20      759.98     15.65 o 
   8   4   5      136.16      132.23      9.55 o 
 -11   5   5      251.36      230.09     18.01 o 
 -10   5   5      878.03      907.70     19.22 o 
  -9   5   5      791.34      820.03     13.00 o 
  -8   5   5     1216.52     1136.94     28.29 o 
  -7   5   5      705.46      766.17      9.43 o 
  -6   5   5      659.85      656.06      9.42 o 
  -5   5   5     1331.15     1321.63     19.76 o 
  -4   5   5       34.63       37.36      8.65 o 
  -3   5   5     1524.52     1596.54     29.74 o 
  -2   5   5      104.07      108.09      7.69 o 
  -1   5   5     1204.38     1178.77     31.46 o 
   0   5   5       14.53       13.26      5.93 o 
   1   5   5      627.63      641.86      9.13 o 
   2   5   5       22.91       32.53      7.27 o 
   3   5   5      461.07      465.27     10.90 o 
   4   5   5       98.72      103.96      6.34 o 
   5   5   5       32.55       41.47      8.51 o 
   6   5   5        3.24        3.64      7.33 o 
   7   5   5      228.88      240.78     12.07 o 
 -10   6   5      231.44      207.98     10.12 o 
  -9   6   5      802.82      834.72     40.19 o 
  -8   6   5      552.33      559.39     11.41 o 
  -7   6   5      648.06      635.64     11.38 o 
  -6   6   5     1252.47     1255.37     17.69 o 
  -5   6   5       94.81       91.45      9.68 o 
  -4   6   5     1876.98     1879.58     32.12 o 
  -3   6   5      434.87      447.15     12.72 o 
  -2   6   5     2532.85     2727.11     23.04 o 
  -1   6   5      346.61      346.61      8.92 o 
   0   6   5      577.02      581.48     15.36 o 
   1   6   5      112.37      135.36     11.43 o 
   2   6   5       27.67       35.59      7.94 o 
   3   6   5      104.59       88.68      9.25 o 
   4   6   5      119.72      141.78      8.92 o 
   5   6   5       22.01       30.76      7.86 o 
   6   6   5      215.02      230.19      9.51 o 
   7   6   5        1.59       -0.82      9.92 o 
 -10   7   5      206.27      163.11     17.69 o 
  -9   7   5      227.19      247.85     14.90 o 
  -8   7   5       60.64       50.53     13.09 o 
  -7   7   5      555.05      533.64     11.37 o 
  -6   7   5      330.37      306.00     11.43 o 
  -5   7   5      908.66      886.35     10.18 o 
  -4   7   5      984.59     1009.53     11.89 o 
  -3   7   5      772.81      780.92     11.46 o 
  -2   7   5     2468.13     2500.11     13.18 o 
  -1   7   5      164.52      165.76      8.65 o 
   0   7   5     2567.13     2648.35     38.15 o 
   1   7   5      202.98      200.99      7.74 o 
   2   7   5     2027.77     2134.91     14.97 o 
   3   7   5      261.64      258.93      8.58 o 
   4   7   5     1522.31     1581.61     25.69 o 
   5   7   5       13.32       16.54      7.84 o 
   6   7   5      675.35      621.08     22.78 o 
  -9   8   5       65.53       61.76     15.95 o 
  -8   8   5      436.46      416.85     11.61 o 
  -7   8   5      107.50      108.35     11.48 o 
  -6   8   5      392.45      384.80     22.15 o 
  -5   8   5      305.72      330.52     13.75 o 
  -4   8   5     1354.86     1377.51     31.63 o 
  -3   8   5      455.31      464.82     11.16 o 
  -2   8   5      618.02      596.78      9.89 o 
  -1   8   5      294.60      308.83      9.43 o 
   0   8   5      934.95      956.11     10.05 o 
   1   8   5     1168.40     1155.58     26.87 o 
   2   8   5      185.34      175.61      9.88 o 
   3   8   5      618.10      579.61     12.36 o 
   4   8   5        0.98        5.19      8.44 o 
   5   8   5      420.47      382.48     10.72 o 
   6   8   5      273.16      279.79     18.00 o 
  -8   9   5      685.29      626.29     43.12 o 
  -7   9   5       15.40       33.40     13.14 o 
  -6   9   5      448.65      400.36     18.39 o 
  -5   9   5       16.93       25.23     12.88 o 
  -4   9   5       42.60       44.11     10.16 o 
  -3   9   5      117.89      118.25     13.21 o 
  -2   9   5      163.88      179.11      9.04 o 
  -1   9   5      136.90      137.61     10.53 o 
   0   9   5      356.09      405.57     10.72 o 
   1   9   5      124.64      118.64      9.81 o 
   2   9   5      340.85      352.57     12.05 o 
   3   9   5      103.99       93.85     11.84 o 
   4   9   5       24.92       33.74     10.39 o 
   5   9   5       46.48       37.75     11.88 o 
  -7  10   5       21.92       -5.73     17.11 o 
  -6  10   5      532.37      525.14     14.15 o 
  -5  10   5      121.80       98.97     18.41 o 
  -4  10   5      560.61      540.05     13.95 o 
  -3  10   5       50.27       29.83     12.86 o 
  -2  10   5      978.23      921.79     20.77 o 
  -1  10   5       56.73       51.53      9.81 o 
   0  10   5      218.53      203.15     10.06 o 
   1  10   5      157.38      143.58     12.23 o 
   2  10   5      150.06      133.81     12.01 o 
   3  10   5      175.75      206.28     11.51 o 
  -5  11   5       10.74       24.03     33.59 o 
  -4  11   5      267.35      257.79     15.33 o 
  -3  11   5        5.15        0.29     12.91 o 
  -2  11   5      663.00      672.45     15.91 o 
  -1  11   5       27.06       18.31     12.27 o 
   0  11   5      863.91      834.90     16.12 o 
   1  11   5      134.35      117.79     11.39 o 
   2  11   5      538.67      499.01     20.59 o 
 -12   0   6      592.16      594.23     14.69 o 
 -10   0   6     1199.73     1267.63     82.30 o 
  -8   0   6      166.73      192.12     17.34 o 
  -6   0   6        7.20       -5.05     11.60 o 
  -4   0   6      998.34     1020.37     30.41 o 
  -2   0   6      922.02      830.61     12.60 o 
   0   0   6     3207.63     3045.25     15.39 o 
   2   0   6      450.08      415.12      8.28 o 
   4   0   6        8.49        5.11      7.80 o 
   6   0   6      327.11      315.02     10.30 o 
   8   0   6       87.43       83.20     12.54 o 
 -12   1   6      819.56      788.73     11.27 o 
 -11   1   6       15.20       16.13      8.65 o 
 -10   1   6     1623.45     1758.72     32.33 o 
  -9   1   6      129.41      126.71      8.25 o 
  -8   1   6     2676.01     2769.12     23.57 o 
  -7   1   6      325.18      335.27      8.93 o 
  -6   1   6     3249.47     3206.81    125.79 o 
  -5   1   6     2632.16     2786.58     59.40 o 
  -4   1   6     3987.14     3931.68    110.74 o 
  -3   1   6     1046.72      973.25     12.34 o 
  -2   1   6     1060.61     1079.01     43.56 o 
  -1   1   6     2046.67     1990.25     10.94 o 
   0   1   6      464.57      497.91     14.32 o 
   1   1   6      665.29      639.80      6.84 o 
   2   1   6       78.95       70.00      5.83 o 
   3   1   6       69.00       73.50      7.92 o 
   4   1   6     1179.75     1201.28     21.17 o 
   5   1   6      477.12      494.49     11.98 o 
   6   1   6     1138.86     1121.66     43.75 o 
   7   1   6      426.35      408.52     13.46 o 
   8   1   6      311.41      265.70     23.32 o 
 -11   2   6      158.01      152.04      9.83 o 
 -10   2   6       38.86       30.53      8.84 o 
  -9   2   6       30.17       33.56      7.98 o 
  -8   2   6      359.53      378.61     12.85 o 
  -7   2   6      346.05      318.61      7.37 o 
  -6   2   6     3470.29     3618.07    101.96 o 
  -5   2   6      149.58      131.33      7.01 o 
  -4   2   6     6797.78     6645.24    165.05 o 
  -3   2   6      420.23      440.09      8.48 o 
  -2   2   6    11002.28    11501.23    169.14 o 
  -1   2   6       36.02       35.75      6.46 o 
   0   2   6     5486.39     5537.38     53.88 o 
   1   2   6       16.11       17.19      7.04 o 
   2   2   6     3269.84     3473.27     42.32 o 
   3   2   6      106.28      107.92      7.97 o 
   4   2   6     1796.97     1863.30     35.77 o 
   5   2   6      590.92      611.03     17.47 o 
   6   2   6      607.57      623.97     29.19 o 
   7   2   6        1.03       -0.85      7.62 o 
 -11   3   6      390.20      400.13     18.05 o 
 -10   3   6     1186.03     1208.80     15.22 o 
  -9   3   6      235.48      235.37      8.96 o 
  -8   3   6     1113.05     1109.35     18.04 o 
  -7   3   6       66.99       71.53      8.25 o 
  -6   3   6     2882.90     3053.03     76.89 o 
  -5   3   6      352.01      354.39      8.79 o 
  -4   3   6     2117.90     2158.66     49.59 o 
  -3   3   6      150.66      148.11      7.72 o 
  -2   3   6     2454.75     2449.83     42.96 o 
  -1   3   6       24.29       18.54      6.42 o 
   0   3   6      215.38      241.66      7.53 o 
   1   3   6        7.07        1.38      6.99 o 
   2   3   6       48.01       59.18      9.92 o 
   3   3   6        5.79        7.31      7.75 o 
   4   3   6      515.51      507.47     18.68 o 
   5   3   6       52.58       63.39      8.41 o 
   6   3   6      888.42      818.35     12.60 o 
   7   3   6      114.89      124.35     14.09 o 
 -11   4   6      180.84      203.60     14.69 o 
 -10   4   6      281.95      289.31      9.40 o 
  -9   4   6      590.56      542.34      9.04 o 
  -8   4   6      373.72      377.56      9.83 o 
  -7   4   6     1200.50     1174.16     16.71 o 
  -6   4   6       81.98       94.18      8.28 o 
  -5   4   6     2581.31     2726.34     72.23 o 
  -4   4   6      168.70      165.08      8.78 o 
  -3   4   6       40.92       37.52      7.54 o 
  -2   4   6      205.98      199.06      7.09 o 
  -1   4   6       89.26       92.02      7.37 o 
   0   4   6      659.45      627.38      8.34 o 
   1   4   6      251.64      256.53      9.12 o 
   2   4   6      293.07      299.53     11.37 o 
   3   4   6      228.41      247.91      6.58 o 
   4   4   6       41.83       43.35      7.03 o 
   5   4   6       23.12       25.43      6.24 o 
   6   4   6        6.20        5.51      6.43 o 
   7   4   6      190.33      183.46      8.83 o 
 -11   5   6        2.26       20.33      9.83 o 
 -10   5   6      744.13      782.96     32.60 o 
  -9   5   6       33.15       32.56      9.00 o 
  -8   5   6     1702.82     1734.25     33.79 o 
  -7   5   6     1239.66     1243.09     30.76 o 
  -6   5   6      976.92      991.37     16.27 o 
  -5   5   6     1353.06     1384.64     35.42 o 
  -4   5   6     1499.34     1510.69     37.83 o 
  -3   5   6     1426.81     1427.11     16.07 o 
  -2   5   6      634.10      639.95      9.59 o 
  -1   5   6     2238.20     2327.21     45.45 o 
   0   5   6       11.61       15.27      7.39 o 
   1   5   6     4251.11     4469.06     55.76 o 
   2   5   6        4.96        7.73      7.10 o 
   3   5   6     1422.86     1497.65     10.86 o 
   4   5   6      130.36      120.32      9.32 o 
   5   5   6      570.41      608.17     13.75 o 
   6   5   6      247.96      250.84     12.39 o 
   7   5   6      128.05      124.67     13.68 o 
 -10   6   6       47.60       44.67     11.53 o 
  -9   6   6      678.02      647.25     10.59 o 
  -8   6   6      309.68      319.47     10.77 o 
  -7   6   6      729.26      712.93     11.56 o 
  -6   6   6      325.27      323.03     11.53 o 
  -5   6   6     1483.97     1428.56     17.53 o 
  -4   6   6     2986.99     2966.44     67.57 o 
  -3   6   6     1397.73     1430.45     27.74 o 
  -2   6   6     2103.21     2165.14     55.42 o 
  -1   6   6        5.04        2.19      8.02 o 
   0   6   6     1440.35     1507.46     14.09 o 
   1   6   6       96.76      130.13      7.36 o 
   2   6   6     1869.97     1939.61     23.83 o 
   3   6   6      130.67      155.44      9.43 o 
   4   6   6      866.70      848.18     10.42 o 
   5   6   6      445.73      446.73     14.78 o 
   6   6   6      661.16      583.01     14.49 o 
  -9   7   6      102.46       92.92     15.45 o 
  -8   7   6      313.70      304.00      9.76 o 
  -7   7   6      128.15      117.96     10.31 o 
  -6   7   6      184.86      198.13     18.68 o 
  -5   7   6      182.37      192.21      8.61 o 
  -4   7   6      275.02      285.91     10.00 o 
  -3   7   6      185.28      193.96      8.09 o 
  -2   7   6      595.83      601.50     13.63 o 
  -1   7   6       33.00       35.69      8.00 o 
   0   7   6      639.37      622.40      9.03 o 
   1   7   6      242.16      238.53      9.76 o 
   2   7   6       65.56       68.58      8.60 o 
   3   7   6       86.14       79.45      9.47 o 
   4   7   6       50.53       50.91      7.40 o 
   5   7   6       20.92       22.19      8.67 o 
  -9   8   6      732.40      700.81     39.83 o 
  -8   8   6       53.93       45.98     28.51 o 
  -7   8   6     1407.57     1307.31     59.34 o 
  -6   8   6        8.81       18.65     22.42 o 
  -5   8   6      699.89      685.47     14.30 o 
  -4   8   6       41.65       29.90      9.80 o 
  -3   8   6      664.45      649.51      9.73 o 
  -2   8   6       44.17       42.79      9.10 o 
  -1   8   6       52.45       42.76      8.07 o 
   0   8   6       60.66       65.75      9.62 o 
   1   8   6      250.89      278.92      9.98 o 
   2   8   6      203.91      221.97      9.76 o 
   3   8   6      178.09      202.91      8.83 o 
   4   8   6        2.33        1.03     10.86 o 
   5   8   6      249.70      256.36     10.20 o 
  -8   9   6       43.47       32.17     12.11 o 
  -7   9   6      281.78      279.46     15.53 o 
  -6   9   6      259.28      278.49     15.67 o 
  -5   9   6      689.69      700.58     29.43 o 
  -4   9   6       39.55       46.79      9.91 o 
  -3   9   6      918.35      913.02     16.01 o 
  -2   9   6       30.18       36.96     10.40 o 
  -1   9   6     1879.71     1875.70     33.42 o 
   0   9   6       77.93       72.20      9.66 o 
   1   9   6     1195.93     1195.61     13.29 o 
   2   9   6       15.29       -4.67     11.22 o 
   3   9   6     1317.39     1190.34     16.12 o 
   4   9   6       17.58       15.05     12.49 o 
  -6  10   6       62.74       65.24     35.38 o 
  -5  10   6      853.45      805.89     42.47 o 
  -4  10   6       22.48       42.15     14.93 o 
  -3  10   6      195.85      193.61     14.41 o 
  -2  10   6      105.44      108.57     11.74 o 
  -1  10   6       34.36       28.03     10.49 o 
   0  10   6      216.06      211.33     13.23 o 
   1  10   6        8.18        1.71     11.27 o 
   2  10   6      293.93      269.79     11.90 o 
  -4  11   6        0.82      -16.87     16.87 o 
  -3  11   6       86.67       92.36     14.76 o 
  -2  11   6       18.35       14.88     12.78 o 
  -1  11   6       33.25       27.14     11.21 o 
   0  11   6        0.62       -2.26     11.76 o 
 -11   0   7       63.28       45.53     12.20 o 
  -9   0   7     1472.41     1556.37     36.15 o 
  -7   0   7     5182.54     5456.69    340.84 o 
  -5   0   7     4752.15     4598.42     99.72 o 
  -3   0   7     5001.18     4833.62     45.62 o 
  -1   0   7     6227.84     6517.85     27.75 o 
   1   0   7     1523.18     1713.58     37.93 o 
   3   0   7     5168.92     5441.38    204.05 o 
   5   0   7     1292.13     1373.68     38.34 o 
   7   0   7      101.50       88.50     13.68 o 
 -11   1   7     1286.68     1368.48     48.79 o 
 -10   1   7      437.59      430.19      9.43 o 
  -9   1   7     1577.74     1674.74     27.42 o 
  -8   1   7       50.76       45.88      7.01 o 
  -7   1   7     3129.90     3218.13     88.44 o 
  -6   1   7      465.55      487.34     10.77 o 
  -5   1   7     1680.78     1674.80     11.98 o 
  -4   1   7      357.45      353.41      9.24 o 
  -3   1   7       52.68       49.15      6.62 o 
  -2   1   7       21.49       29.24      6.42 o 
  -1   1   7      353.99      350.28      6.67 o 
   0   1   7      365.97      370.58      7.70 o 
   1   1   7     2060.10     2110.59     28.77 o 
   2   1   7      206.87      207.85      7.41 o 
   3   1   7     1944.43     1984.73     20.04 o 
   4   1   7      125.81      125.88      6.61 o 
   5   1   7      401.99      400.60      8.65 o 
   6   1   7      456.08      453.12      8.17 o 
   7   1   7       65.10       65.44      8.41 o 
 -11   2   7       30.64       39.04     11.05 o 
 -10   2   7      165.60      168.97     10.29 o 
  -9   2   7       32.49       40.47      9.48 o 
  -8   2   7       99.20       92.40      7.04 o 
  -7   2   7       79.74       91.14     10.39 o 
  -6   2   7      136.10      123.37      8.34 o 
  -5   2   7      597.29      562.11     16.89 o 
  -4   2   7        0.22        6.48      6.05 o 
  -3   2   7      938.74      905.57     20.68 o 
  -2   2   7      197.79      220.34     10.70 o 
  -1   2   7      909.63      882.72     24.17 o 
   0   2   7       51.53       65.04      5.46 o 
   1   2   7     1280.24     1320.82     10.63 o 
   2   2   7      430.40      443.74     10.69 o 
   3   2   7       18.55       17.67      6.09 o 
   4   2   7       12.73       17.58      6.78 o 
   5   2   7        0.89       -2.71      7.57 o 
   6   2   7       18.35       26.69     10.28 o 
   7   2   7      231.79      220.66      9.92 o 
 -11   3   7      673.12      682.64     27.00 o 
 -10   3   7      136.39      137.05      8.99 o 
  -9   3   7     2799.95     2921.98     57.81 o 
  -8   3   7      619.89      600.83     19.63 o 
  -7   3   7     1711.57     1742.38     33.38 o 
  -6   3   7     1529.88     1602.92     30.42 o 
  -5   3   7      488.40      499.24     12.69 o 
  -4   3   7     2309.55     2262.27     78.69 o 
  -3   3   7        3.23        3.55      7.29 o 
  -2   3   7     1762.69     1746.12     19.23 o 
  -1   3   7      505.94      463.73     11.43 o 
   0   3   7     1680.38     1857.69     11.55 o 
   1   3   7      508.25      488.84     11.66 o 
   2   3   7      495.92      535.71     14.33 o 
   3   3   7      472.51      477.30     15.72 o 
   4   3   7      357.29      395.12     12.10 o 
   5   3   7      376.05      382.86     14.89 o 
   6   3   7      341.15      346.36     11.87 o 
 -11   4   7      191.46      175.32     11.49 o 
 -10   4   7      313.87      321.16     10.11 o 
  -9   4   7     1025.05     1052.46     19.01 o 
  -8   4   7      626.55      648.46     22.44 o 
  -7   4   7     1598.22     1609.71     25.85 o 
  -6   4   7      203.43      202.53      9.06 o 
  -5   4   7     2133.64     2123.37     40.22 o 
  -4   4   7       19.61       17.53      7.67 o 
  -3   4   7     4716.75     5104.29     62.74 o 
  -2   4   7       11.08       11.06      8.09 o 
  -1   4   7     2807.33     3022.64     13.36 o 
   0   4   7      347.28      372.88     10.27 o 
   1   4   7     3079.69     3093.35     38.59 o 
   2   4   7      219.39      253.41      7.66 o 
   3   4   7     1941.12     1881.02     45.31 o 
   4   4   7      892.36      897.29     20.82 o 
   5   4   7      608.10      572.88     16.36 o 
   6   4   7       88.12      104.57      9.71 o 
 -10   5   7        9.27       19.44      9.36 o 
  -9   5   7      628.01      635.65     17.11 o 
  -8   5   7       33.74       19.06      8.89 o 
  -7   5   7      945.75      965.06     17.54 o 
  -6   5   7        5.28        8.68      9.87 o 
  -5   5   7      720.87      702.90     17.71 o 
  -4   5   7      307.90      305.79      9.45 o 
  -3   5   7       94.01       99.69      8.44 o 
  -2   5   7      759.79      776.62      9.63 o 
  -1   5   7       27.17       40.84      8.85 o 
   0   5   7       18.39       26.12      7.08 o 
   1   5   7      969.06      937.21     22.40 o 
   2   5   7       43.75       47.75      8.83 o 
   3   5   7      544.82      547.06      8.58 o 
   4   5   7       74.40       69.44      8.49 o 
   5   5   7       99.23       91.11      7.76 o 
   6   5   7      329.27      316.93      9.82 o 
 -10   6   7      818.84      694.80     29.04 o 
  -9   6   7       19.69       20.54     11.57 o 
  -8   6   7      928.46      929.48     12.51 o 
  -7   6   7       39.96       42.89      8.46 o 
  -6   6   7      257.07      247.19      8.64 o 
  -5   6   7      217.86      244.68     10.25 o 
  -4   6   7      136.15      141.19      9.60 o 
  -3   6   7       17.82       24.38      9.55 o 
  -2   6   7       10.72       18.05      8.87 o 
  -1   6   7       40.37       40.42      7.88 o 
   0   6   7       73.02       93.47      7.87 o 
   1   6   7       27.54       30.41      6.50 o 
   2   6   7      398.56      437.48     10.36 o 
   3   6   7      157.37      134.98      8.52 o 
   4   6   7      128.56      136.39      9.56 o 
   5   6   7       13.56       14.19      9.74 o 
  -9   7   7      223.05      182.30     24.77 o 
  -8   7   7      303.15      339.76     15.85 o 
  -7   7   7      176.26      190.54     10.17 o 
  -6   7   7     1075.63     1104.58     13.41 o 
  -5   7   7      146.34      129.61     10.01 o 
  -4   7   7     2519.04     2515.65     69.73 o 
  -3   7   7      125.07      135.36      9.16 o 
  -2   7   7     2958.37     3096.73     38.60 o 
  -1   7   7      153.59      156.48      8.11 o 
   0   7   7     1766.68     1893.40     25.96 o 
   1   7   7       43.25       50.00      8.58 o 
   2   7   7     1072.47     1079.26     28.89 o 
   3   7   7        3.96       11.36      8.21 o 
   4   7   7      249.38      241.00     12.99 o 
   5   7   7       92.29       76.03     13.70 o 
  -8   8   7      525.15      442.48     20.52 o 
  -7   8   7      294.47      316.99     15.63 o 
  -6   8   7      107.75       80.88     10.11 o 
  -5   8   7      462.85      414.34     10.61 o 
  -4   8   7      212.00      208.09     10.34 o 
  -3   8   7      520.67      525.86     16.59 o 
  -2   8   7       15.48       27.76      8.48 o 
  -1   8   7      893.40      908.01     15.24 o 
   0   8   7      254.38      286.29      9.99 o 
   1   8   7     1209.44     1124.65     23.83 o 
   2   8   7      523.09      562.19     16.17 o 
   3   8   7      392.33      365.99     13.39 o 
   4   8   7      215.12      235.65     13.54 o 
  -7   9   7       35.52       40.02     14.88 o 
  -6   9   7       88.86      128.32     13.13 o 
  -5   9   7       87.27       73.94     15.24 o 
  -4   9   7      447.46      442.61     11.43 o 
  -3   9   7        4.22       16.84     10.47 o 
  -2   9   7       74.80       87.33      9.70 o 
  -1   9   7        0.30       -1.35      8.71 o 
   0   9   7       39.26       38.65     11.17 o 
   1   9   7       22.74       18.83     11.11 o 
   2   9   7       21.84       36.45     10.96 o 
   3   9   7        2.74       12.25     15.41 o 
  -5  10   7      162.64      165.64     15.73 o 
  -4  10   7       23.16        9.51     12.75 o 
  -3  10   7      133.71      148.84     11.78 o 
  -2  10   7        0.72        6.50     10.97 o 
  -1  10   7       17.97       22.63     11.23 o 
   0  10   7       99.88      129.03     11.30 o 
   1  10   7       17.99       23.40     12.63 o 
 -10   0   8       12.15       19.55     13.30 o 
  -8   0   8      553.41      584.55     21.29 o 
  -6   0   8     1424.63     1513.91     48.52 o 
  -4   0   8     2427.38     2420.69     27.10 o 
  -2   0   8      628.60      660.73     17.07 o 
   0   0   8     1684.11     1845.88     20.47 o 
   2   0   8      319.66      321.04     38.75 o 
   4   0   8     1834.88     2004.96    105.39 o 
   6   0   8      338.13      306.39     31.15 o 
 -11   1   8      204.86      212.01     11.14 o 
 -10   1   8     1048.83     1015.12     29.76 o 
  -9   1   8      494.98      519.72     12.61 o 
  -8   1   8      293.84      283.83      8.08 o 
  -7   1   8      485.03      478.34     25.59 o 
  -6   1   8        7.54       10.39      7.76 o 
  -5   1   8      874.35      904.32     19.43 o 
  -4   1   8      152.22      158.51      9.38 o 
  -3   1   8       16.97       29.61      9.04 o 
  -2   1   8     1858.18     1811.42     23.52 o 
  -1   1   8      862.71      927.80     11.02 o 
   0   1   8      569.95      572.12     16.58 o 
   1   1   8     1374.66     1447.26     16.62 o 
   2   1   8      232.04      252.19      7.93 o 
   3   1   8      226.51      233.51      9.58 o 
   4   1   8      707.99      726.33     13.25 o 
   5   1   8      174.92      190.21     11.78 o 
   6   1   8      560.10      498.86     15.47 o 
 -11   2   8       88.11       87.37     10.92 o 
 -10   2   8      700.69      715.10     14.48 o 
  -9   2   8        3.01       -0.72      9.18 o 
  -8   2   8     2644.56     2646.44     35.17 o 
  -7   2   8      163.90      167.44      9.79 o 
  -6   2   8     4596.61     4682.58    129.97 o 
  -5   2   8       50.77       62.71      9.76 o 
  -4   2   8     3809.13     3935.48     64.31 o 
  -3   2   8       59.31       64.76      8.16 o 
  -2   2   8     6708.20     7025.45    149.79 o 
  -1   2   8     1314.36     1392.97     10.88 o 
   0   2   8     2736.59     2838.89     20.47 o 
   1   2   8       27.98       20.88      7.70 o 
   2   2   8      836.54      825.56      8.74 o 
   3   2   8       19.16       31.43      7.57 o 
   4   2   8      177.28      197.19      8.37 o 
   5   2   8       86.78       82.95      9.71 o 
   6   2   8        0.51        2.26      9.56 o 
 -11   3   8       91.60      103.03     10.80 o 
 -10   3   8      820.24      859.32     36.05 o 
  -9   3   8        2.88        9.80      7.93 o 
  -8   3   8      234.74      247.40     10.98 o 
  -7   3   8      333.16      324.16     10.16 o 
  -6   3   8       58.24       61.29      9.49 o 
  -5   3   8        2.18        8.20      9.22 o 
  -4   3   8      496.90      494.59     19.34 o 
  -3   3   8       35.93       55.01      8.09 o 
  -2   3   8      327.67      322.56     15.98 o 
  -1   3   8       13.74       17.48      7.14 o 
   0   3   8      818.05      834.91     13.98 o 
   1   3   8      291.93      283.17     10.74 o 
   2   3   8      788.39      773.41     13.54 o 
   3   3   8      453.64      444.85     10.96 o 
   4   3   8      380.64      367.04     10.05 o 
   5   3   8      352.46      367.99     15.62 o 
   6   3   8      154.40      126.21     10.37 o 
 -11   4   8      341.00      296.34     17.83 o 
 -10   4   8       85.42       84.42     10.63 o 
  -9   4   8       46.07       53.65      8.63 o 
  -8   4   8       19.24       20.98      9.18 o 
  -7   4   8        1.85       -1.70      9.26 o 
  -6   4   8      674.78      690.56     19.77 o 
  -5   4   8       70.16       67.32      9.36 o 
  -4   4   8     1391.99     1428.80     10.81 o 
  -3   4   8      374.69      361.14     12.73 o 
  -2   4   8      582.76      604.99      9.83 o 
  -1   4   8       64.89       84.69      8.78 o 
   0   4   8       20.47       20.98      7.01 o 
   1   4   8      238.95      238.12     14.16 o 
   2   4   8       45.65       50.67      8.23 o 
   3   4   8      324.60      336.20     17.86 o 
   4   4   8      353.19      330.68     14.33 o 
   5   4   8      155.72      190.99     16.67 o 
 -10   5   8      416.42      396.45     24.28 o 
  -9   5   8      598.97      602.13     17.17 o 
  -8   5   8      306.55      316.93      9.93 o 
  -7   5   8     1829.78     1832.22     28.86 o 
  -6   5   8      178.31      179.76      9.31 o 
  -5   5   8     2310.77     2384.32     41.46 o 
  -4   5   8       48.17       45.56      9.17 o 
  -3   5   8     1895.70     1980.42     27.15 o 
  -2   5   8       13.45       32.26      7.82 o 
  -1   5   8      805.39      839.12      9.36 o 
   0   5   8      170.57      170.68      7.49 o 
   1   5   8      703.55      729.31     15.28 o 
   2   5   8      107.84      109.80      9.04 o 
   3   5   8       61.04       65.28      7.72 o 
   4   5   8      243.60      253.38     13.31 o 
   5   5   8       85.89       72.22      8.15 o 
  -9   6   8      380.36      352.36     14.40 o 
  -8   6   8      855.52      843.12     16.93 o 
  -7   6   8       51.21       53.76      8.87 o 
  -6   6   8      754.87      813.57     23.85 o 
  -5   6   8        0.33       12.49     11.01 o 
  -4   6   8     2731.45     2803.38     52.93 o 
  -3   6   8       75.81       86.67      8.19 o 
  -2   6   8     1956.14     1915.58     41.81 o 
  -1   6   8      994.34     1011.46     14.94 o 
   0   6   8     1274.86     1287.86     23.73 o 
   1   6   8      780.29      830.25     13.32 o 
   2   6   8      540.67      532.61      9.83 o 
   3   6   8      334.95      369.12      9.43 o 
   4   6   8      160.39      139.36     11.23 o 
  -9   7   8      217.26      229.16     14.00 o 
  -8   7   8      102.37      106.60      9.61 o 
  -7   7   8      179.26      165.29      8.25 o 
  -6   7   8       31.12       34.76      8.68 o 
  -5   7   8      307.98      310.92     10.80 o 
  -4   7   8       50.91       53.23     10.66 o 
  -3   7   8       62.76       73.01      8.76 o 
  -2   7   8      134.90      132.59      8.83 o 
  -1   7   8        2.06       -7.45      7.87 o 
   0   7   8       45.62       52.11      6.92 o 
   1   7   8       10.93       20.77      9.01 o 
   2   7   8      235.75      226.71     11.08 o 
   3   7   8       47.74       47.33     10.68 o 
  -8   8   8        0.48       14.70     14.28 o 
  -7   8   8      197.07      182.92     11.79 o 
  -6   8   8        0.66        2.38     11.61 o 
  -5   8   8        6.82       17.13      9.60 o 
  -4   8   8       13.45       27.18     10.62 o 
  -3   8   8       79.07       84.66      9.49 o 
  -2   8   8        2.62       -1.35      8.57 o 
  -1   8   8      310.27      343.81     10.68 o 
   0   8   8        4.15        9.81      8.61 o 
   1   8   8      456.22      459.54     11.61 o 
   2   8   8        3.27       -4.26     10.67 o 
  -6   9   8        3.79        6.97     14.85 o 
  -5   9   8     1362.03     1330.92     29.02 o 
  -4   9   8        7.82        6.94     11.50 o 
  -3   9   8     1211.43     1227.10     21.38 o 
  -2   9   8       28.88       36.80     11.19 o 
  -1   9   8      836.79      812.92     13.79 o 
   0   9   8        0.70        1.65      9.92 o 
   1   9   8      273.93      226.93     17.14 o 
  -4  10   8      289.82      297.90     14.65 o 
  -3  10   8       84.44      126.47     20.03 o 
  -2  10   8      358.04      337.42     13.56 o 
  -1  10   8      199.81      219.36     20.22 o 
 -11   0   9     1589.33     1566.76     56.99 o 
  -9   0   9     2471.71     2436.94     87.68 o 
  -7   0   9     4575.99     4657.70     21.10 o 
  -5   0   9     2936.50     3021.46    168.95 o 
  -3   0   9     2551.89     2675.91     16.12 o 
  -1   0   9     1519.28     1611.68     37.99 o 
   1   0   9       13.18        6.70     10.10 o 
   3   0   9      110.97      119.84     15.62 o 
   5   0   9       10.88       -0.35     11.59 o 
 -11   1   9      282.75      285.73     11.10 o 
 -10   1   9      159.87      161.40     12.35 o 
  -9   1   9       17.99       21.25      7.49 o 
  -8   1   9        0.26        7.44     11.18 o 
  -7   1   9       13.37       22.74      7.65 o 
  -6   1   9       80.89       90.26      8.43 o 
  -5   1   9      450.25      438.58     16.07 o 
  -4   1   9      165.01      175.56      7.12 o 
  -3   1   9      858.18      835.62     16.32 o 
  -2   1   9      116.87      125.97      6.82 o 
  -1   1   9     1303.86     1298.10     14.74 o 
   0   1   9      728.10      739.51     14.95 o 
   1   1   9     1430.95     1493.08     10.48 o 
   2   1   9      753.84      737.65     18.00 o 
   3   1   9      818.74      750.85     24.38 o 
   4   1   9      217.62      211.62     13.99 o 
   5   1   9      248.15      223.28     16.66 o 
 -11   2   9      330.45      303.33     21.96 o 
 -10   2   9       71.27       74.93     10.89 o 
  -9   2   9     1099.72     1054.64     26.38 o 
  -8   2   9       20.13        9.42     11.18 o 
  -7   2   9     1117.21     1143.93     14.07 o 
  -6   2   9       21.86       25.28      9.17 o 
  -5   2   9     1396.31     1431.72     20.73 o 
  -4   2   9      122.80      121.51      8.41 o 
  -3   2   9       17.76       35.36      7.69 o 
  -2   2   9       93.45      102.16      7.86 o 
  -1   2   9      734.54      693.05     17.19 o 
   0   2   9        2.04       11.76      7.55 o 
   1   2   9      443.71      407.63      7.07 o 
   2   2   9      150.00      169.05     10.12 o 
   3   2   9      687.44      665.36     15.10 o 
   4   2   9       26.37       11.70      8.97 o 
   5   2   9      278.54      258.10     20.21 o 
 -10   3   9      570.80      538.16     14.14 o 
  -9   3   9       56.87       52.88      7.89 o 
  -8   3   9      467.36      439.88     10.67 o 
  -7   3   9       81.36       90.78      9.99 o 
  -6   3   9      812.98      811.54     17.49 o 
  -5   3   9       40.59       50.14     12.12 o 
  -4   3   9     1360.95     1387.92     25.45 o 
  -3   3   9      129.29      143.49      8.11 o 
  -2   3   9      519.09      567.37      8.74 o 
  -1   3   9      992.36      993.82      8.86 o 
   0   3   9      555.42      545.36     14.31 o 
   1   3   9     1602.84     1610.85     23.70 o 
   2   3   9      119.17      143.05      7.66 o 
   3   3   9      863.94      844.38     26.23 o 
   4   3   9        1.39       13.75     10.37 o 
   5   3   9      197.56      198.67     13.54 o 
 -10   4   9       87.65       94.53     10.69 o 
  -9   4   9     2046.12     2186.21     64.20 o 
  -8   4   9       23.56       20.84      8.92 o 
  -7   4   9     2728.58     2715.31     63.86 o 
  -6   4   9      330.65      336.58     15.39 o 
  -5   4   9     2129.32     2218.94     32.39 o 
  -4   4   9      347.43      350.70      8.66 o 
  -3   4   9     1654.87     1687.53     22.27 o 
  -2   4   9      520.79      546.80     15.23 o 
  -1   4   9      362.13      391.39     13.67 o 
   0   4   9      607.47      601.06     17.86 o 
   1   4   9      145.08      157.45      9.13 o 
   2   4   9        8.38       16.49      7.54 o 
   3   4   9      159.01      172.86     13.86 o 
   4   4   9       23.58       16.88      8.22 o 
 -10   5   9      146.29      128.02     12.58 o 
  -9   5   9        2.46       -8.25     10.68 o 
  -8   5   9       84.48       77.15      7.40 o 
  -7   5   9        2.77       -6.86      9.89 o 
  -6   5   9      148.71      158.37     10.11 o 
  -5   5   9      185.85      206.62     13.99 o 
  -4   5   9        2.47       -8.14      8.55 o 
  -3   5   9      576.64      550.34      7.80 o 
  -2   5   9       20.15       15.89      7.73 o 
  -1   5   9      286.49      302.17      9.58 o 
   0   5   9      391.73      388.15     16.18 o 
   1   5   9      668.84      641.61     13.52 o 
   2   5   9      380.61      369.83     11.48 o 
   3   5   9      278.40      250.80      9.53 o 
   4   5   9      335.94      315.68     15.04 o 
  -9   6   9      126.40      121.80     11.69 o 
  -8   6   9        0.50       -0.24      9.03 o 
  -7   6   9      103.51      107.93      7.86 o 
  -6   6   9       55.53       82.68     11.42 o 
  -5   6   9       50.83       42.70      9.68 o 
  -4   6   9      382.46      401.89     21.51 o 
  -3   6   9       13.98        5.73     11.41 o 
  -2   6   9      127.97      155.20     15.08 o 
  -1   6   9       23.20       27.09      7.69 o 
   0   6   9      345.70      370.36      7.37 o 
   1   6   9      213.50      203.95      8.58 o 
   2   6   9      537.88      542.10     28.86 o 
   3   6   9      129.94      121.42     11.27 o 
  -8   7   9     1019.10      939.31     20.54 o 
  -7   7   9        5.24       -2.99     11.82 o 
  -6   7   9      947.49      940.24     14.16 o 
  -5   7   9       13.25       19.97     11.23 o 
  -4   7   9     1655.01     1677.89     20.92 o 
  -3   7   9        1.61        2.29      9.35 o 
  -2   7   9      646.40      617.12     11.56 o 
  -1   7   9      130.53      118.18     11.63 o 
   0   7   9       13.41       31.68      9.99 o 
   1   7   9       71.64       66.07      9.09 o 
   2   7   9       21.82       11.56     10.48 o 
  -7   8   9      639.27      657.69     16.23 o 
  -6   8   9      324.58      293.78     13.21 o 
  -5   8   9      624.02      598.83     13.31 o 
  -4   8   9      545.90      582.10     11.11 o 
  -3   8   9      266.99      277.43     11.50 o 
  -2   8   9      344.13      355.87     12.43 o 
  -1   8   9      426.42      407.48     12.56 o 
   0   8   9      236.12      264.29     10.19 o 
   1   8   9      154.98      135.36      9.41 o 
  -5   9   9       47.81       35.03     11.97 o 
  -4   9   9       73.65       56.54     10.58 o 
  -3   9   9       46.88       53.62     10.44 o 
  -2   9   9        6.38        9.90     10.55 o 
  -1   9   9       32.81       34.30     11.53 o 
 -10   0  10      505.84      499.09     14.29 o 
  -8   0  10      473.80      465.62     20.95 o 
  -6   0  10       95.98       72.27     16.28 o 
  -4   0  10       37.57       42.37     12.21 o 
  -2   0  10     1065.50     1010.89     11.20 o 
   0   0  10      207.91      217.30     12.88 o 
   2   0  10      778.29      713.23     19.46 o 
   4   0  10      527.72      565.77     37.32 o 
 -10   1  10        2.66       10.98     10.62 o 
  -9   1  10      115.50      112.72      8.62 o 
  -8   1  10      321.75      298.85     15.23 o 
  -7   1  10      260.82      277.16      9.54 o 
  -6   1  10      762.42      804.15     11.71 o 
  -5   1  10      879.59      894.57     17.87 o 
  -4   1  10     1303.20     1261.88     33.90 o 
  -3   1  10      244.49      250.80      8.22 o 
  -2   1  10     2491.12     2574.51     48.09 o 
  -1   1  10      240.62      232.73     11.41 o 
   0   1  10      904.84      941.77     19.14 o 
   1   1  10      132.06      135.28      9.06 o 
   2   1  10      226.21      210.30     13.55 o 
   3   1  10       18.98       18.33     10.33 o 
   4   1  10       91.30       84.55     13.50 o 
 -10   2  10     1217.43     1128.42     22.96 o 
  -9   2  10       76.95      102.17     12.14 o 
  -8   2  10     1718.52     1738.13     50.45 o 
  -7   2  10      153.61      161.87      9.27 o 
  -6   2  10     1347.52     1481.46     16.14 o 
  -5   2  10       92.89       85.12      7.39 o 
  -4   2  10      386.39      443.75      9.47 o 
  -3   2  10       11.83       36.38     13.30 o 
  -2   2  10      946.91      966.69     22.43 o 
  -1   2  10      243.33      265.40     10.39 o 
   0   2  10      185.19      196.59     19.96 o 
   1   2  10        5.71        1.67     10.53 o 
   2   2  10        7.37       32.50     11.52 o 
   3   2  10       34.75       44.58      9.59 o 
   4   2  10       36.54       53.53     18.19 o 
 -10   3  10        4.22       -1.69      8.62 o 
  -9   3  10        2.41       -1.86      8.64 o 
  -8   3  10      121.95      105.64      9.19 o 
  -7   3  10      100.36      102.83      9.94 o 
  -6   3  10      541.70      561.02     18.06 o 
  -5   3  10      165.41      161.25      9.73 o 
  -4   3  10     2346.00     2371.41     23.36 o 
  -3   3  10      732.23      737.26     17.47 o 
  -2   3  10     1307.47     1357.34     12.14 o 
  -1   3  10      341.57      357.90     21.59 o 
   0   3  10      441.77      441.09     15.35 o 
   1   3  10      587.63      590.40     12.88 o 
   2   3  10       78.96       84.97     11.91 o 
   3   3  10      380.36      344.50     12.78 o 
 -10   4  10      506.54      398.87     22.45 o 
  -9   4  10       77.31       76.19      9.94 o 
  -8   4  10      106.32      128.11     10.63 o 
  -7   4  10       34.06       23.25     15.01 o 
  -6   4  10       12.14       23.65     10.70 o 
  -5   4  10       12.72        2.46     13.66 o 
  -4   4  10       55.16       59.27      8.69 o 
  -3   4  10      751.52      795.95     11.48 o 
  -2   4  10       83.25       86.49      9.33 o 
  -1   4  10      306.76      348.70     13.25 o 
   0   4  10      348.96      340.77      8.20 o 
   1   4  10      233.81      219.73     11.55 o 
   2   4  10      227.96      231.76     18.18 o 
   3   4  10       40.23       42.67     11.20 o 
  -9   5  10     1123.04     1044.48     39.83 o 
  -8   5  10        4.37       -7.41      9.66 o 
  -7   5  10      864.57      856.48     27.04 o 
  -6   5  10      300.96      297.85     10.07 o 
  -5   5  10      271.98      298.89     10.07 o 
  -4   5  10      454.49      470.52     14.42 o 
  -3   5  10      151.50      157.90      9.48 o 
  -2   5  10      610.58      596.53     25.40 o 
  -1   5  10       17.49       20.85     11.12 o 
   0   5  10      706.76      645.98     18.95 o 
   1   5  10       28.50       29.05      9.27 o 
   2   5  10      296.87      227.71     13.18 o 
  -8   6  10      626.51      571.91     22.06 o 
  -7   6  10      208.75      204.95     14.12 o 
  -6   6  10      472.51      471.20     14.18 o 
  -5   6  10      455.04      460.94     20.36 o 
  -4   6  10      596.23      564.51     15.39 o 
  -3   6  10      505.08      483.37     17.02 o 
  -2   6  10      118.48      108.51      7.90 o 
  -1   6  10      313.23      341.34     11.45 o 
   0   6  10      109.21      106.74      8.05 o 
   1   6  10       82.00      108.50     11.17 o 
   2   6  10       42.05       57.20     18.81 o 
  -7   7  10       52.71       42.23     10.75 o 
  -6   7  10      172.31      156.53     12.92 o 
  -5   7  10        0.94      -12.82     12.82 o 
  -4   7  10      171.24      162.50     12.82 o 
  -3   7  10      150.11      169.15     11.52 o 
  -2   7  10      108.21      107.92     10.10 o 
  -1   7  10      275.33      272.64     11.06 o 
   0   7  10       91.53       83.83     10.61 o 
  -5   8  10      245.95      244.19     13.15 o 
  -4   8  10        0.45       -3.22     11.00 o 
  -3   8  10      239.10      235.82     11.23 o 
  -2   8  10       23.65       23.24     11.18 o 
  -1   8  10      321.95      304.27     11.60 o 
  -9   0  11      626.05      603.59     20.94 o 
  -7   0  11     1451.39     1488.69     65.73 o 
  -5   0  11      613.71      670.22     16.09 o 
  -3   0  11        2.09      -11.81     17.85 o 
  -1   0  11      101.28       77.47     16.19 o 
   1   0  11       40.20       15.40     11.58 o 
 -10   1  11       83.85       90.26     12.05 o 
  -9   1  11      787.95      730.42     53.19 o 
  -8   1  11       53.37       45.79     10.63 o 
  -7   1  11     1381.31     1351.40     41.04 o 
  -6   1  11      257.84      250.00     11.11 o 
  -5   1  11     1069.10     1147.32     39.62 o 
  -4   1  11      430.14      420.77     10.92 o 
  -3   1  11      399.97      429.32     13.40 o 
  -2   1  11      424.77      413.26     10.61 o 
  -1   1  11      547.48      568.87      7.96 o 
   0   1  11       55.94       55.31      8.98 o 
   1   1  11      164.68      203.42     14.27 o 
   2   1  11       51.14       61.41      8.68 o 
  -9   2  11       81.94       61.85     11.58 o 
  -8   2  11      108.91      102.43     13.08 o 
  -7   2  11       21.34       18.42     13.66 o 
  -6   2  11       47.04       69.63     10.53 o 
  -5   2  11       23.50       29.23      9.26 o 
  -4   2  11       73.36       84.81      8.49 o 
  -3   2  11      450.22      451.78     15.20 o 
  -2   2  11      159.17      142.90      9.27 o 
  -1   2  11      960.68      922.16      9.04 o 
   0   2  11      103.03       86.16      8.20 o 
   1   2  11      578.48      551.39     19.36 o 
   2   2  11       18.53       12.44     13.28 o 
  -9   3  11      185.51      171.78     11.54 o 
  -8   3  11      152.78      171.47     20.20 o 
  -7   3  11     1046.34     1007.42     18.82 o 
  -6   3  11      263.07      234.92      8.53 o 
  -5   3  11      981.27     1003.57     26.94 o 
  -4   3  11      211.74      236.11     10.61 o 
  -3   3  11      726.24      755.25     10.30 o 
  -2   3  11        0.71       -8.92      8.92 o 
  -1   3  11      234.34      244.65     12.57 o 
   0   3  11       32.32       55.97     10.47 o 
   1   3  11       82.63       69.42      8.31 o 
   2   3  11       62.00       26.32     10.72 o 
  -9   4  11      652.13      592.70     18.23 o 
  -8   4  11      235.30      212.92     22.61 o 
  -7   4  11      470.21      482.11     34.78 o 
  -6   4  11      760.66      717.98     29.16 o 
  -5   4  11      310.51      300.36     14.88 o 
  -4   4  11      114.14      111.35      8.68 o 
  -3   4  11      166.87      156.12      9.22 o 
  -2   4  11       59.49       58.61      8.27 o 
  -1   4  11        8.47       14.07     10.63 o 
   0   4  11       26.21       27.61     10.46 o 
   1   4  11       53.29       28.88     22.02 o 
  -8   5  11      120.32      128.15     13.66 o 
  -7   5  11      308.91      286.19     11.92 o 
  -6   5  11       52.95       46.52     13.52 o 
  -5   5  11      527.44      551.13     26.34 o 
  -4   5  11      241.10      231.16     14.31 o 
  -3   5  11      316.85      296.69     11.35 o 
  -2   5  11      254.29      246.18     10.26 o 
  -1   5  11       24.60       23.53     11.18 o 
   0   5  11      453.46      417.12     12.34 o 
   1   5  11       80.73       68.74      9.51 o 
  -7   6  11        0.61       -1.34     13.30 o 
  -6   6  11      486.37      470.15     29.25 o 
  -5   6  11      106.20      125.99     22.22 o 
  -4   6  11      774.91      738.36     12.36 o 
  -3   6  11       45.01       17.17     12.08 o 
  -2   6  11      217.78      200.35     11.52 o 
  -1   6  11      286.16      269.82     16.91 o 
   0   6  11       34.02       52.48     18.54 o 
  -5   7  11      187.68      172.65     14.50 o 
  -4   7  11       55.10       47.76     13.79 o 
  -3   7  11      182.48      156.42     12.51 o 
  -2   7  11       27.39       28.09     10.36 o 
  -8   0  12      109.71       78.33     29.51 o 
  -6   0  12      653.78      615.72     29.21 o 
  -4   0  12      709.42      666.71     16.06 o 
  -2   0  12      665.18      723.77     21.31 o 
   0   0  12      412.85      415.94     17.38 o 
  -9   1  12      121.12      113.57     20.75 o 
  -8   1  12      668.10      650.95     18.97 o 
  -7   1  12      122.88      116.13     12.71 o 
  -6   1  12      664.70      700.10     13.36 o 
  -5   1  12       65.19       73.14      7.85 o 
  -4   1  12      584.64      584.34     19.23 o 
  -3   1  12       24.98        3.89      9.69 o 
  -2   1  12      269.73      290.16     10.43 o 
  -1   1  12       67.35       74.58     10.49 o 
   0   1  12        5.44       27.85     18.68 o 
   1   1  12       37.63       34.62     25.97 o 
  -8   2  12      246.00      229.59     11.17 o 
  -7   2  12       47.09       42.57     12.47 o 
  -6   2  12       23.25       18.03     16.94 o 
  -5   2  12       21.07       -1.14     10.03 o 
  -4   2  12       74.59       65.28     10.80 o 
  -3   2  12        1.47       11.21     10.18 o 
  -2   2  12       67.57       53.68     21.38 o 
  -1   2  12       19.73       10.40     10.45 o 
   0   2  12       57.75       51.84     10.33 o 
  -8   3  12      454.01      463.66     26.59 o 
  -7   3  12       88.71       87.41     11.23 o 
  -6   3  12      321.97      343.48     10.64 o 
  -5   3  12      239.90      244.29     17.83 o 
  -4   3  12      289.06      314.13     16.00 o 
  -3   3  12      401.61      396.57     10.31 o 
  -2   3  12       68.32       75.47     10.70 o 
  -1   3  12      272.48      255.53     15.53 o 
   0   3  12       61.62       78.07     15.60 o 
  -7   4  12      221.64      180.10     29.67 o 
  -6   4  12      249.75      201.34     11.74 o 
  -5   4  12       94.21       82.79     10.03 o 
  -4   4  12      438.57      378.35     12.80 o 
  -3   4  12       38.82       24.48     10.75 o 
  -2   4  12      424.33      411.39     13.44 o 
  -1   4  12       28.53       33.54      8.75 o 
  -6   5  12      351.13      371.67     16.39 o 
  -5   5  12        3.99        2.38      9.96 o 
  -4   5  12      295.07      291.15     12.32 o 
  -3   5  12        3.53       -9.57     10.50 o 
  -2   5  12       71.62       45.27     13.53 o 
  -7   0  13       22.58       21.66     15.98 o 
  -5   0  13       16.90        6.39     11.90 o 
  -3   0  13      164.13      154.82     13.87 o 
  -7   1  13      537.30      504.53     20.93 o 
  -6   1  13       85.22      106.24     17.47 o 
  -5   1  13      137.48      142.85     13.50 o 
  -4   1  13       22.43       25.96     10.62 o 
  -3   1  13       12.36        2.74     12.33 o 
  -2   1  13      348.96      336.94     19.95 o 
  -6   2  13       59.82       56.14     11.51 o 
  -5   2  13      485.75      437.46     12.03 o 
  -4   2  13        5.37        5.61     10.66 o 
  -3   2  13      950.75      879.38     33.01 o 
  -5   3  13       26.05       31.72     26.87 o 
  -4   3  13        0.45       -4.22     11.05 o 
                                                 
